# Supplementary material for: PARP3 is a promoter of chromosomal rearrangements and limits G4 DNA
Source: Nat Commun. 2017 Apr 27;8:15110. doi: 10.1038/ncomms15110 (PMC5414184; doi:10.1038/ncomms15110)
Supplement: Supplementary Data 1 — DNA Repair Factor shRNA library. Five shRNA target each of 169 DNA repair genes. [file ncomms15110-s2.xlsx]

## Sheet: Sheet1
Supplementary Table 1. DNA Repair Factor shRNA library. Five shRNA target each of 169 DNA repair genes.
Clone Name	Clone ID	Symbol	NCBI Gene ID	Region	Target Seq
NM_080649.1-740s1c1	TRCN0000011214	APEX1	328	CDS	GCCGGGTGATTGTGGCTGAAT
NM_080649.1-609s21c1	TRCN0000342686	APEX1	328	CDS	GCCTGGACTCTCTCATCAATA
NM_080649.1-497s21c1	TRCN0000342750	APEX1	328	CDS	CCTGGATTAAGAAGAAAGGAT
NM_080649.1-1140s21c1	TRCN0000342687	APEX1	328	CDS	CCACTCTCTGTTACCTGCATT
NM_080649.1-1305s21c1	TRCN0000352783	APEX1	328	3UTR	CAGAGAAATCTGCATTCTATT
NM_014481.2-577s21c1	TRCN0000226757	APEX2	27301	CDS	GCTAGTCTTTAAGATGCGCTT
NM_014481.2-594s1c1	TRCN0000049659	APEX2	27301	CDS	GCTTCTATCGTTTGCTGCAAA
NM_014481.2-1419s21c1	TRCN0000226754	APEX2	27301	CDS	AGAAGGAGTTACGGACCTCAT
NM_014481.2-1734s21c1	TRCN0000226761	APEX2	27301	3UTR	CCTACCCTTCTCTTCCTCTTT
NM_014481.2-323s21c1	TRCN0000226758	APEX2	27301	CDS	GCCACCTTCTGTAAGGACAAT
NM_173545.1-1488s1c1	TRCN0000142527	APLF	200558	CDS	GTTGGGCAACCCAATGAGTAT
NM_173545.1-516s1c1	TRCN0000122074	APLF	200558	CDS	CCCGTGATTAATTTACCTCAT
NM_173545.1-1314s1c1	TRCN0000144122	APLF	200558	CDS	CATCCTGGTGATAGTGATTAT
NM_173545.1-782s1c1	TRCN0000121568	APLF	200558	CDS	CAAAGATAAATCCCAGCTAAA
NM_000051.2-9380s1c1	TRCN0000039948	ATM	472	3UTR	CCTTTCATTCAGCCTTTAGAA
NM_000051.3-1851s1c1	TRCN0000196335	ATM	472	CDS	GTATTACCTTTCGTGGTATAA
NM_000051.3-9358s1c1	TRCN0000194969	ATM	472	CDS	CAAACGAAATCTCAGTGATAT
NM_000051.3-12787s1c1	TRCN0000195474	ATM	472	3UTR	CCTACTTTGTGCAGGTCATAC
NM_000051.3-4332s1c1	TRCN0000194861	ATM	472	CDS	CCAAGGTCTATGATATGCTTA
NM_015251.2-1502s1c1	TRCN0000141164	ATMIN	23300	CDS	CCAGTGGGATAGAAAGTCCAA
NM_015251.2-729s21c1	TRCN0000336884	ATMIN	23300	CDS	GAAGTTATCCAACAAGACCAT
NM_015251.2-2039s1c1	TRCN0000141397	ATMIN	23300	CDS	CGGACTTCTTACTCGCAGATA
NM_015251.2-2363s1c1	TRCN0000141957	ATMIN	23300	CDS	GCAACGAAACTCAGACAGCAA
NM_015251.2-866s21c1	TRCN0000336954	ATMIN	23300	CDS	CTCTTACAACACCACCGAGAT
NM_001184.3-314s1c1	TRCN0000219647	ATR	545	CDS	CTCCGTGATGTTGCTTGATTT
NM_001184.2-1945s1c1	TRCN0000039615	ATR	545	CDS	GCCGCTAATCTTCTAACATTA
NM_001184.3-669s21c1	TRCN0000344499	ATR	545	CDS	GATGAACACATGGGATATTTA
NM_001184.2-8099s1c1	TRCN0000039613	ATR	545	3UTR	CTGTGGTTGTATCTGTTCAAT
NM_001184.2-6598s1c1	TRCN0000039616	ATR	545	CDS	GCCAAAGTATTTCTAGCCTAT
NM_000489.2-4491s1c1	TRCN0000013591	ATRX	546	CDS	CGACGTATTAAGGTTCAAGAA
NM_000489.3-2357s21c1	TRCN0000342811	ATRX	546	CDS	GATAATCCTAAGCCTAATAAA
NM_000489.3-6464s21c1	TRCN0000342874	ATRX	546	CDS	CTTCGAAACATTGACTATTAC
NM_000489.2-2215s1c1	TRCN0000013590	ATRX	546	CDS	CGACAGAAACTAACCCTGTAA
NM_000489.2-1681s1c1	TRCN0000013592	ATRX	546	CDS	CCGGTGGTGAACATAAGAAAT
NM_000057.2-4354s21c1	TRCN0000273476	BLM	641	3UTR	ACCGAATCTCAATGTACATAG
NM_000057.1-523s1c1	TRCN0000004905	BLM	641	CDS	CCATCAATGATTGGGATGATA
NM_000057.2-1181s21c1	TRCN0000273475	BLM	641	CDS	GACGCTAGACAGATAAGTTTA
NM_000057.1-1541s1c1	TRCN0000004904	BLM	641	CDS	GCCTTTATTCAATACCCATTT
NM_000057.1-418s1c1	TRCN0000004908	BLM	641	CDS	CGAAGGAAGTTGTATGCACTA
NM_007294.2-498s21c1	TRCN0000244984	BRCA1	672	CDS	GAGTATGCAAACAGCTATAAT
NM_007294.2-3465s21c1	TRCN0000244986	BRCA1	672	CDS	TTGCAACCTGAGGTCTATAAA
NM_007294.2-5058s21c1	TRCN0000244987	BRCA1	672	CDS	ACTGATACTGCTGGGTATAAT
NM_007294.1-6116s1c1	TRCN0000039833	BRCA1	672	3UTR	CCCTAAGTTTACTTCTCTAAA
NM_007294.1-356s1c1	TRCN0000039837	BRCA1	672	CDS	GCCTACAAGAAAGTACGAGAT
NM_000059.1-7859s1c1	TRCN0000040195	BRCA2	675	CDS	GCGTTTCTAAACATTGCATAA
NM_000059.1-1832s1c1	TRCN0000040196	BRCA2	675	CDS	CCTCTGAAAGTGGACTGGAAA
NM_000059.3-664s21c1	TRCN0000312567	BRCA2	675	CDS	TACAATGTACACATGTAACAC
NM_000059.x-10567s1c1	TRCN0000010306	BRCA2	675	3UTR	TAGTACTTATGTTGCACAATG
NM_000059.3-8969s21c1	TRCN0000312559	BRCA2	675	CDS	AGCTTACCTTGAGGGTTATTT
NM_032043.1-444s1c1	TRCN0000049916	BRIP1	83990	CDS	CCAAGGAACTTCACGTCATTT
NM_032043.1-2693s21c1	TRCN0000368638	BRIP1	83990	CDS	ATAACCCAAGTCGCTATATAT
NM_032043.1-2012s1c1	TRCN0000049914	BRIP1	83990	CDS	CGTCAGAACTTGGTGTTACAT
NM_032043.1-2662s1c1	TRCN0000049915	BRIP1	83990	CDS	GCTCTTATTCTAGTGGATGAT
NM_032043.1-559s1c1	TRCN0000049913	BRIP1	83990	CDS	GCTAAGAAACAGGCATCCATA
NM_001274.2-1196s1c1	TRCN0000039856	CHEK1	1111	CDS	GCCCACATGTCCTGATCATAT
NM_001274.x-510s1c1	TRCN0000000502	CHEK1	1111	CDS	GTGGTTTATCTGCATGGTATT
NM_001274.2-1378s1c1	TRCN0000039855	CHEK1	1111	CDS	GTTGTATGAATCAGGTTACTA
NM_001274.x-234s1c1	TRCN0000000501	CHEK1	1111	CDS	GCTGTGAATAGAGTAACTGAA
NM_001274.2-793s1c1	TRCN0000199796	CHEK1	1111	CDS	GTGACAGCTGTCAGGAGTATT
NM_007194.x-1156s1c1	TRCN0000010209	CHEK2	11200	CDS	GAACAGATAAATACCGAACAT
NM_007194.3-1205s21c1	TRCN0000344538	CHEK2	11200	CDS	CCTCTCTCATGAGAACCTTAT
NM_007194.2-1071s1c1	TRCN0000039946	CHEK2	11200	CDS	GCCAATCTTGAATGTGTGAAT
NM_007194.x-894s1c1	TRCN0000010213	CHEK2	11200	CDS	ACGATGCCAAACTCCAGCCAG
NM_007194.3-919s1c1	TRCN0000195222	CHEK2	11200	CDS	CCTTGCATCATCAAGATTAAA
NM_014881.2-2644s21c1	TRCN0000271381	DCLRE1A	9937	CDS	GAATCTGAAGCAGTCAATTTA
NM_014881.2-999s1c1	TRCN0000136553	DCLRE1A	9937	CDS	CCCAAAGATACGTCCAGTTTA
NM_014881.2-2249s21c1	TRCN0000271380	DCLRE1A	9937	CDS	GTACACCTGCTCCGAAGTATT
NM_014881.2-1335s21c1	TRCN0000271437	DCLRE1A	9937	CDS	GGTTTCAAATGATCCCTTATT
NM_014881.2-2619s21c1	TRCN0000271379	DCLRE1A	9937	CDS	GAGATCAGATCACCTTATTAA
NM_022836.2-577s21c1	TRCN0000281802	DCLRE1B	64858	CDS	GGGAAACAGATCCATACTTTA
NM_022836.2-854s1c1	TRCN0000072519	DCLRE1B	64858	CDS	GCATCCATGCAGTAGACCATA
NM_022836.2-1242s21c1	TRCN0000271542	DCLRE1B	64858	CDS	TGAGGAAAGTGCTGATCAATC
NM_022836.2-349s21c1	TRCN0000271486	DCLRE1B	64858	CDS	CGTCACCTACAGGTATCTAAG
NM_022836.2-1480s21c1	TRCN0000271487	DCLRE1B	64858	CDS	TCTACAGATGAGGAGTTTATT
NM_022487.1-1362s1c1	TRCN0000083382	DCLRE1C	64421	CDS	CGTTTCACAAACTTTGTAGAT
NM_022487.1-842s1c1	TRCN0000083380	DCLRE1C	64421	CDS	CTGTGGAATTACTTCCAGAAA
NM_022487.2-2018s21c1	TRCN0000276609	DCLRE1C	64421	CDS	ACGAGAGCATTTACAATATTT
NM_022487.2-1212s21c1	TRCN0000276611	DCLRE1C	64421	CDS	GATCCTCTGCCAATACCTTTA
NM_022487.1-1849s1c1	TRCN0000083379	DCLRE1C	64421	CDS	GCAGAGATAAAGATGTGACAA
NM_001923.3-2098s21c1	TRCN0000315842	DDB1	1642	CDS	CGACCGTAAGAAGGTGACTTT
NM_001923.3-655s21c1	TRCN0000303569	DDB1	1642	CDS	TCCACTAGATCGCGATAATAA
NM_001923.2-822s1c1	TRCN0000082857	DDB1	1642	CDS	CCTATCACAATGGTGACAAAT
NM_001923.3-3901s21c1	TRCN0000315844	DDB1	1642	3UTR	CCTTGATTGGTGTTGCCAGTT
NM_001923.2-2716s1c1	TRCN0000082856	DDB1	1642	CDS	CGTGTACTCTATGGTGGAATT
NM_000107.1-658s1c1	TRCN0000083995	DDB2	1643	CDS	GCTGAAGTTTAACCCTCTCAA
NM_000107.1-1211s1c1	TRCN0000083994	DDB2	1643	CDS	CCTCGCTACAACCTCATTGTT
NM_000107.1-1526s1c1	TRCN0000083993	DDB2	1643	3UTR	GCAGAGGTGGTGATTTGTTAA
NM_000107.1-466s1c1	TRCN0000083996	DDB2	1643	CDS	TCTGGATTCTTACCGGATATT
NM_000107.1-767s1c1	TRCN0000083997	DDB2	1643	CDS	GACACCATCAACATCTGGTTT
NM_152463.1-1723s1c1	TRCN0000049767	EME1	146956	CDS	CAGGCGTATCTACCTTCAGAT
NM_152463.1-485s1c1	TRCN0000049765	EME1	146956	CDS	CCCTTTCCAAAGATCCCTGAA
NM_152463.1-1629s1c1	TRCN0000049764	EME1	146956	CDS	CGGATAAAGAACGCCAGAATT
NM_152463.1-747s1c1	TRCN0000049766	EME1	146956	CDS	CCCTGAGAAGACAGGAAAGAA
NM_152463.1-1077s1c1	TRCN0000049763	EME1	146956	CDS	GCACTATGAAAGGGAAGGAAA
NM_173627.2-245s1c1	TRCN0000051062	ENDOV	284131	CDS	CCTGAGCTCGAGGTGGTGTAT
NM_173627.2-855s1c1	TRCN0000051058	ENDOV	284131	CDS	GAGAGTCCTCAGCACTTTGTT
NM_173627.2-444s1c1	TRCN0000051060	ENDOV	284131	CDS	CCTGCCACCTTGGCGTCCTTA
NM_173627.2-179s1c1	TRCN0000051059	ENDOV	284131	CDS	GTTGACGTGTCCTTCGTGAAA
NM_173627.2-62s1c1	TRCN0000051061	ENDOV	284131	CDS	GAAACGCTGTCACTGTGGAAA
NM_001983.2-191s21c1	TRCN0000343852	ERCC1	2067	CDS	GCCGCCAGCAAGGAAGAAATT
NM_001983.2-946s1c1	TRCN0000049920	ERCC1	2067	CDS	CAAGAGAAGATCTGGCCTTAT
NM_001983.2-505s1c1	TRCN0000049919	ERCC1	2067	CDS	CCTGGGAATTTGGCGACGTAA
NM_001983.2-253s21c1	TRCN0000343853	ERCC1	2067	CDS	CCAAGCCCTTATTCCGATCTA
NM_001983.2-698s1c1	TRCN0000049921	ERCC1	2067	CDS	GCTGGCTAAGATGTGTATCCT
NM_000400.3-1394s21c1	TRCN0000275695	ERCC2	2068	CDS	GCGTTTCCAGTCTGTCATCAT
NM_000400.2-1957s1c1	TRCN0000021941	ERCC2	2068	CDS	CCAGTTCCAGATTCGTGAGAA
NM_000400.2-601s1c1	TRCN0000021942	ERCC2	2068	CDS	CCCATACTTCCTTGCTCGATA
NM_000400.3-2348s21c1	TRCN0000275694	ERCC2	2068	3UTR	ATAAACGGTTCCTGGTGACTC
NM_000400.2-289s1c1	TRCN0000021940	ERCC2	2068	CDS	GCTTCGAAAGTTGCTCAACTT
NM_000122.1-1653s1c1	TRCN0000022083	ERCC3	2071	CDS	CGGGAATATGTGGCAATCAAA
NM_000122.1-674s21c1	TRCN0000359267	ERCC3	2071	CDS	GATCCGAGAATGCCGCTTAAG
NM_000122.1-1815s21c1	TRCN0000359265	ERCC3	2071	CDS	CGACTGAACAAACCCTATATC
NM_000122.1-2131s21c1	TRCN0000359264	ERCC3	2071	CDS	TCTTGGTAGATCAAGGTTATA
NM_000122.1-1794s1c1	TRCN0000022081	ERCC3	2071	CDS	GCCCTAAAGGAATATGCCATT
NM_005236.1-666s1c1	TRCN0000078585	ERCC4	2072	CDS	GCTTGCTATACAGACTGCTAT
NM_005236.1-1723s1c1	TRCN0000078587	ERCC4	2072	CDS	CCAAGATACGTGGTTCTTTAT
NM_005236.1-1468s1c2	TRCN0000222715	ERCC4	2072	CDS	CGGAAGTTGACCTTAACTCAA
NM_005236.1-2175s1c1	TRCN0000078583	ERCC4	2072	CDS	GCGCAAGAGTATCAGTGATTT
NM_005236.1-407s1c1	TRCN0000078584	ERCC4	2072	CDS	CCCACAGAATAATCGAGTCTT
NM_000123.1-3289s1c1	TRCN0000050778	ERCC5	2073	CDS	CCAGCGAAATAGAAGCAGTTT
NM_000123.2-3455s21c1	TRCN0000358809	ERCC5	2073	CDS	AGAAGATGCTAAACGTATTAA
NM_000123.1-3419s1c1	TRCN0000050780	ERCC5	2073	CDS	GCTTTCAGATTCTAAACGAAA
NM_000123.2-1688s21c1	TRCN0000358807	ERCC5	2073	CDS	AGCAGAAGAAATGCGTATAAA
NM_000123.2-1902s21c1	TRCN0000358806	ERCC5	2073	CDS	CCGATAAGTGATGAGTCTATG
NM_000124.1-3002s1c1	TRCN0000016775	ERCC6	2074	CDS	CGACAAATCTTCAAGCAGTTT
NM_000124.1-2469s1c1	TRCN0000016773	ERCC6	2074	CDS	CCGGACTTATAGCCCTAAGAA
NM_000124.1-1748s1c1	TRCN0000016774	ERCC6	2074	CDS	CGTGGTTCAAATTACAGGTTT
NM_000124.1-1468s1c1	TRCN0000016776	ERCC6	2074	CDS	GCGGTTAAGGAGATGGAATAA
NM_000124.1-2764s1c1	TRCN0000016777	ERCC6	2074	CDS	GCCACTGATTACGAGATACAA
NM_000082.x-1869s1c1	TRCN0000003723	ERCC8	1161	3UTR	GCGCTAATGCTTGAACTCTTT
NM_000082.3-202s21c1	TRCN0000342527	ERCC8	1161	CDS	TGGAATTAACACCCTTGACAT
NM_000082.x-1149s1c1	TRCN0000003722	ERCC8	1161	CDS	TGATGATGAGACTACAACAAA
NM_000082.3-263s21c1	TRCN0000342528	ERCC8	1161	CDS	GATGGTGTGATTGTACTTTAT
NM_000082.3-1239s21c1	TRCN0000342472	ERCC8	1161	CDS	GCAGCAGTGATGAAGAAGGAT
NM_130398.2-2699s1c1	TRCN0000039791	EXO1	9156	CDS	CCAAGCTATGTTTATCTCATT
NM_130398.2-1372s1c1	TRCN0000039790	EXO1	9156	CDS	GCCAACAATACCTTCCTCTAT
NM_130398.2-2745s21c1	TRCN0000295918	EXO1	9156	CDS	GAACAAGGTTCCTGGGCTATA
NM_130398.2-3053s21c1	TRCN0000298703	EXO1	9156	CDS	GCCGTGTTCAAAGAGCAATAT
NM_130398.2-3083s1c1	TRCN0000039788	EXO1	9156	3UTR	TGCAGACTGCTGCAAAGCTTT
NM_000135.2-301s21c1	TRCN0000296799	FANCA	2175	CDS	GCTAATCATTCTAGTTCATTT
NM_000135.2-1834s21c1	TRCN0000296800	FANCA	2175	CDS	GACTCCCGTGTGGCGTTTATA
NM_000135.1-551s1c1	TRCN0000118985	FANCA	2175	CDS	CAGAGTTCTTTGTTGCTTGAA
NM_000135.2-2619s21c1	TRCN0000296873	FANCA	2175	CDS	CTTATCTCCAGGCCTTATTAA
NM_000135.1-1586s1c1	TRCN0000118982	FANCA	2175	CDS	GCCGACCTCAAGGTTTCTATA
NM_152633.2-713s1c1	TRCN0000159760	FANCB	2187	CDS	GTTGTTTATCTGAGGAAGAAT
NM_152633.2-897s1c1	TRCN0000160545	FANCB	2187	CDS	CCAGTTAAGAATATCTCTCAT
NM_152633.2-2543s1c1	TRCN0000163896	FANCB	2187	CDS	CGGCTGCTTTATCAGACAGAA
NM_152633.2-1075s1c1	TRCN0000160916	FANCB	2187	CDS	GCTGTATGGAAAGAGAGCTTT
NM_152633.2-2645s1c1	TRCN0000158592	FANCB	2187	CDS	CCCTTTACAGAGAAATAACTT
NM_000136.1-590s1c1	TRCN0000083370	FANCC	2176	CDS	CCTGGATACAGGGTGTATTAT
NM_000136.2-2267s21c1	TRCN0000358555	FANCC	2176	3UTR	TCAAGCTGCACATCTATTATT
NM_000136.1-1810s1c1	TRCN0000083371	FANCC	2176	CDS	CACGAGATCATTGGCTTTCTT
NM_000136.2-816s21c1	TRCN0000358554	FANCC	2176	CDS	GAGTTTGTGTCCCACTTATTA
NM_000136.1-808s1c1	TRCN0000083369	FANCC	2176	CDS	CGAGTTTGTGTCCCACTTATT
NM_033084.2-875s1c1	TRCN0000082838	FANCD2	2177	CDS	CGTCTATTAGATTGGAGGATT
NM_033084.2-3404s1c1	TRCN0000082839	FANCD2	2177	CDS	GCGTCCATTACTTGCAGAATT
NM_033084.2-4337s1c1	TRCN0000082842	FANCD2	2177	CDS	CCACTGAGGTATCTCTACAAA
NM_033084.2-2617s1c1	TRCN0000082841	FANCD2	2177	CDS	CCTCATACTGTTACTGCTATT
NM_033084.2-583s1c1	TRCN0000082840	FANCD2	2177	CDS	CGACTCATTGTCAGTCAACTA
NM_021922.1-1673s1c1	TRCN0000118820	FANCE	2178	CDS	GATGACCAAGTATCAGGCTAA
NM_021922.1-885s1c2	TRCN0000131023	FANCE	2178	CDS	CCCGAACATAAGTCACTGGAA
NM_021922.1-1581s1c1	TRCN0000118817	FANCE	2178	CDS	CCTGAGAAGTTCAGTGTCTTA
NM_021922.1-640s1c1	TRCN0000131067	FANCE	2178	CDS	GAGCTTCTCCACTGTCTGAAA
NM_021922.1-461s1c1	TRCN0000118821	FANCE	2178	CDS	GATATGCCAGAGGAACCTGAT
NM_022725.2-1088s1c1	TRCN0000083067	FANCF	2188	CDS	GCTCTTCGTAGTGGTGCATTT
NM_022725.2-619s1c1	TRCN0000083064	FANCF	2188	CDS	GCCTCAGAACAACTTCCTGAA
NM_022725.3-696s21c1	TRCN0000296575	FANCF	2188	CDS	TGGAACCCGGCATCCACAAAT
NM_022725.2-983s1c1	TRCN0000083066	FANCF	2188	CDS	CCTCCACCTCTGAAAGATAAA
NM_022725.2-986s1c1	TRCN0000083065	FANCF	2188	CDS	CCACCTCTGAAAGATAAAGTT
NM_004629.1-1056s1c1	TRCN0000082861	FANCG	2189	CDS	TGAGGAATTAGATGCTCCATT
NM_004629.1-1009s1c1	TRCN0000082860	FANCG	2189	CDS	GCCTCTAAGGATCTGCTGTTA
NM_004629.1-2494s1c1	TRCN0000082858	FANCG	2189	3UTR	CCTGTGAAATTTGCCCTAGTT
NM_004629.1-2340s1c1	TRCN0000082859	FANCG	2189	CDS	GCCAAAGTCTTGTGACCTGTA
NM_004629.1-1418s1c1	TRCN0000082862	FANCG	2189	CDS	CCTTGAATGTCCCATGCAGTT
NM_018193.2-886s21c1	TRCN0000242773	FANCI	55215	CDS	CATGTGGAAGGCACCATTATT
NM_018193.2-4379s21c1	TRCN0000242771	FANCI	55215	3UTR	CAATTGCCACGAACGGTAATG
NM_018193.2-3071s21c1	TRCN0000242772	FANCI	55215	CDS	ACGGGCATCTGGGAGATATAG
NM_018193.2-1344s21c1	TRCN0000242774	FANCI	55215	CDS	ATGTAAGCTCGGAGCTAATAT
NM_018193.2-1147s21c1	TRCN0000242770	FANCI	55215	CDS	CTAGTTCCTCATAGATCTTAT
NM_018062.1-1027s1c1	TRCN0000083300	FANCL	55120	CDS	CCTTTCCATCAAATATGCTTA
NM_018062.1-710s1c1	TRCN0000083301	FANCL	55120	CDS	GCAGAATTGCATTAGGTAATA
NM_018062.3-865s21c1	TRCN0000301012	FANCL	55120	CDS	GCTGAGCAGGAACATACATTT
NM_018062.3-544s21c1	TRCN0000323352	FANCL	55120	CDS	TGCAGAATCACCAGATTATTT
NM_018062.1-371s1c1	TRCN0000083299	FANCL	55120	CDS	GCCTTATTGAAGAGATAGGAA
XM_048128.9-1522s1c1	TRCN0000051354	FANCM	57697	CDS	CCCGAGTTATGATCTTCTCTT
NM_020937.2-1518s21c1	TRCN0000236648	FANCM	57697	CDS	ACGTGATGAGACCCGAGTTAT
NM_020937.2-1872s21c1	TRCN0000236646	FANCM	57697	CDS	AGGACGAGAGGAACGTATTTA
XM_048128.9-747s1c1	TRCN0000051357	FANCM	57697	CDS	GCTCTCGGAAACTATGCTTAT
NM_020937.2-1321s21c1	TRCN0000236647	FANCM	57697	CDS	GACTTCATGAAACTCTATAAT
NM_004111.4-472s21c1	TRCN0000286444	FEN1	2237	CDS	GATGCCTCTATGAGCATTTAT
NM_004111.4-808s21c1	TRCN0000298601	FEN1	2237	CDS	AGCCTCATGGGCATCCCTTAT
NM_004111.4-1064s1c1	TRCN0000049731	FEN1	2237	CDS	GCAGTGACTACTGTGAGAGTA
NM_004111.4-1554s21c1	TRCN0000298602	FEN1	2237	3UTR	TTGCCGTCTTGTACCCTTAAG
NM_004111.4-441s1c1	TRCN0000049729	FEN1	2237	CDS	CAAGAGCTACTTTGGCCGTAA
NM_182625.1-412s1c1	TRCN0000051880	GEN1	348654	CDS	CCTGAACATTATGCTATGGAA
NM_182625.1-813s1c1	TRCN0000051882	GEN1	348654	CDS	GCAAATTAAAGCTGTCAGTAA
NM_182625.1-592s1c1	TRCN0000051878	GEN1	348654	CDS	CCAGATGAAGTAATGAGCTTT
NM_182625.1-1572s1c1	TRCN0000051881	GEN1	348654	CDS	CCCAGTGTTTGGGAAAGCTAA
NM_182625.1-1445s1c1	TRCN0000051879	GEN1	348654	CDS	CCTGCAATGTTAGACCACCAA
NM_002105.2-292s1c1	TRCN0000073281	H2AFX	3014	CDS	CAACAAGAAGACGCGAATCAT
NM_002105.2-289s1c1	TRCN0000073279	H2AFX	3014	CDS	CGACAACAAGAAGACGCGAAT
NM_002105.2-417s21c1	TRCN0000368904	H2AFX	3014	CDS	TGCTGCTGCCCAAGAAGACCA
NM_002105.2-241s21c1	TRCN0000364319	H2AFX	3014	CDS	GGAGTACCTCACCGCTGAGAT
NM_002105.2-340s21c1	TRCN0000364413	H2AFX	3014	CDS	CAACGACGAGGAGCTCAACAA
NM_002106.3-527s1c1	TRCN0000072586	H2AFZ	3015	CDS	CCACAAATCTCTGATTGGGAA
NM_002106.3-278s1c1	TRCN0000072584	H2AFZ	3015	CDS	CCGTATTCATCGACACCTAAA
NM_002106.3-381s21c1	TRCN0000291925	H2AFZ	3015	CDS	GTACTTGAACTGGCAGGAAAT
NM_002106.3-459s21c1	TRCN0000291924	H2AFZ	3015	CDS	CGTGGAGATGAAGAATTGGAT
NM_002106.3-776s21c1	TRCN0000291923	H2AFZ	3015	3UTR	GCTTCAAAGAAGCTATTGATT
NM_018063.3-2789s21c1	TRCN0000273147	HELLS	3070	3UTR	GAACAAAGAAGTATCCATATT
NM_018063.3-1744s21c1	TRCN0000273219	HELLS	3070	CDS	GAAGTGAATATCCCTGTAGAA
NM_018063.x-1185s1c1	TRCN0000000310	HELLS	3070	CDS	GAATATGAAGTGCCGTCTAAT
NM_018063.3-2462s21c1	TRCN0000273217	HELLS	3070	CDS	GATCAAGAGAGAAGGTCATTA
NM_018063.x-2254s1c1	TRCN0000000308	HELLS	3070	CDS	GTTGTTGTTTATCGCCTTGTT
NM_004507.2-311s1c1	TRCN0000018886	HUS1	3364	CDS	GAGAACTTCTTCAACGAATTT
NM_004507.2-664s1c1	TRCN0000018889	HUS1	3364	CDS	TCACCTTGTTATTGAAGCAAA
NM_004507.2-172s1c1	TRCN0000018887	HUS1	3364	CDS	CCACTTCACACGAATCAGTAA
NM_004507.2-937s1c1	TRCN0000018888	HUS1	3364	CDS	CGTGTCCCTTCAGTATTTCAT
NM_004507.2-881s1c1	TRCN0000018885	HUS1	3364	CDS	GCCTTATGCAATATTGTGAAT
NM_012311.2-321s21c1	TRCN0000226385	KIN	22944	CDS	CAACATTGTCTACAACGAATA
NM_012311.x-1132s1c1	TRCN0000000066	KIN	22944	CDS	CAGCTACTATCGTCATTGAAA
NM_012311.2-1400s21c1	TRCN0000218083	KIN	22944	3UTR	ATGTCTCATGAGGTATCAAAC
NM_012311.x-1166s1c1	TRCN0000000068	KIN	22944	CDS	AGGACGCAGAGTTGAAGGAAT
NM_012311.2-645s21c1	TRCN0000226386	KIN	22944	CDS	TGAAGAGAAAGTCACGTTTAA
NM_000234.1-2740s1c1	TRCN0000048494	LIG1	3978	CDS	CGGTTTATTCGAGTCCGTGAA
NM_000234.1-1738s1c1	TRCN0000048497	LIG1	3978	CDS	CTGAAACCAATGTTGGCCCAT
NM_000234.1-2346s1c1	TRCN0000048495	LIG1	3978	CDS	GCTCAAGCTGAAGAAGGACTA
NM_002311.3-2757s21c1	TRCN0000300260	LIG3	3980	CDS	GCTGAGTAACTCCAACAGCAA
NM_002311.3-1043s21c1	TRCN0000300257	LIG3	3980	CDS	CAGGAGTCATTAAGACTGTTT
NM_002311.3-2731s21c1	TRCN0000300258	LIG3	3980	CDS	GCCAGTACCAAGAAAGCAGAA
NM_002311.3-1986s21c1	TRCN0000300259	LIG3	3980	CDS	CCGGATCATGTTCTCAGAAAT
NM_002311.3-1723s21c1	TRCN0000310601	LIG3	3980	CDS	GCCCACTTTAAGGACTACATT
NM_002312.3-2711s21c1	TRCN0000229990	LIG4	3981	CDS	TTCGACGCCACACCGTTTATT
NM_002312.x-1633s1c1	TRCN0000009847	LIG4	3981	CDS	TATGTCAGTGGACTAATGGAT
NM_002312.3-2550s21c1	TRCN0000229989	LIG4	3981	CDS	TTGCTATGGTGATAGTTATTT
NM_002312.3-1261s21c1	TRCN0000229988	LIG4	3981	CDS	GGTGAGATGATGGCCTATAAT
NM_002312.3-1223s21c1	TRCN0000217951	LIG4	3981	CDS	ATGCATTCAAAGCAGATATAC
NM_005573.2-1986s1c1	TRCN0000029272	LMNB1	4001	CDS	GCTCAAAGAAGTACAGTCTTT
NM_005573.2-1731s21c1	TRCN0000297205	LMNB1	4001	CDS	CGCTTGAAGAACACTTCTGAA
NM_005573.2-1234s1c1	TRCN0000029269	LMNB1	4001	CDS	CCAGGGAAGAACTGATGGAAA
NM_005573.2-1258s21c1	TRCN0000297206	LMNB1	4001	CDS	GCATGAGAATTGAGAGCCTTT
NM_005573.2-760s1c1	TRCN0000029273	LMNB1	4001	CDS	CCCAGATCAAGCTTCGAGAAT
XM_376479.1-1918s1c1	TRCN0000018852	MDC1	9656	CDS	CCTGCTATATGGAACAGAGAT
XM_376479.1-6295s1c1	TRCN0000018851	MDC1	9656	CDS	CGGACCAAACTTAACCAAGAA
XM_376479.1-4734s1c1	TRCN0000018850	MDC1	9656	CDS	CCCTGAATCAACTGTCCCTAT
XM_376479.1-3862s1c1	TRCN0000018853	MDC1	9656	CDS	CCTTCTATCAAGCCAACCGTT
XM_376479.1-2414s1c1	TRCN0000018854	MDC1	9656	CDS	CCTCAGTAGTTGCAGATGTAA
NM_000249.2-565s21c1	TRCN0000288642	MLH1	4292	CDS	CCAAGTGAAGAATATGGGAAA
NM_000249.2-2085s1c1	TRCN0000040057	MLH1	4292	CDS	CCTCAGTAAAGAATGCGCTAT
NM_000249.2-2298s1c1	TRCN0000040054	MLH1	4292	CDS	GCCTGATCTATACAAAGTCTT
NM_000249.x-189s1c1	TRCN0000010380	MLH1	4292	CDS	GAAGTTGATTCAGATCCAAGA
NM_000249.2-2358s21c1	TRCN0000288641	MLH1	4292	3UTR	GTGTTCTTCTTTCTCTGTATT
NM_014381.1-2936s1c1	TRCN0000038738	MLH3	27030	CDS	CCACACAGGATAATTCCTTTA
NM_014381.1-903s1c1	TRCN0000038737	MLH3	27030	CDS	GCTACATAAACTCATTGACTT
NM_014381.1-2503s1c1	TRCN0000038734	MLH3	27030	CDS	CGCTTAGAGAACTCTGATGTT
NM_014381.2-417s21c1	TRCN0000359720	MLH3	27030	CDS	GAAAGTGGGAAATCGTTATTT
NM_014381.1-3607s1c1	TRCN0000038736	MLH3	27030	CDS	GCTGAGAGCTTAGCAGTTAAA
NM_022362.2-1303s1c1	TRCN0000107929	MMS19	64210	CDS	TGGAGCTATGAAGACAAAGAT
NM_022362.2-3351s1c1	TRCN0000107925	MMS19	64210	3UTR	CCTGGGTCTCTTGCATTTATA
NM_022362.2-2196s1c1	TRCN0000107927	MMS19	64210	CDS	CCTGCCTCGAAATGTGGAAAT
NM_022362.2-2619s1c1	TRCN0000107926	MMS19	64210	CDS	CCAGCGGTTCTTCACAGATAA
NM_022362.2-465s1c1	TRCN0000107928	MMS19	64210	CDS	CCGACACACAGTCTACAATAT
NM_002434.1-620s1c1	TRCN0000051250	MPG	4350	CDS	GTACATCATTTACGGCATGTA
NM_002434.1-474s1c1	TRCN0000051249	MPG	4350	CDS	CGACTTCCTAATGGCACAGAA
NM_002434.1-353s1c1	TRCN0000051252	MPG	4350	CDS	CCCATACCGCAGCATCTATTT
NM_002434.1-365s1c1	TRCN0000051248	MPG	4350	CDS	CATCTATTTCTCAAGCCCAAA
NM_002434.1-611s1c1	TRCN0000051251	MPG	4350	CDS	CCTGTACGTGTACATCATTTA
NM_005591.2-598s1c1	TRCN0000039872	MRE11A	4361	CDS	GCTGGATTTGTAAATCACTTT
NM_005591.3-1278s21c1	TRCN0000338391	MRE11A	4361	CDS	ACGACTGCGAGTGGACTATAG
NM_005591.3-1233s21c1	TRCN0000338395	MRE11A	4361	CDS	ACGGGAACGTCTGGGTAATTC
NM_005591.3-1038s21c1	TRCN0000338393	MRE11A	4361	CDS	TGTTGGTTTGCTGCGTATTAA
NM_005591.3-1813s21c1	TRCN0000338324	MRE11A	4361	CDS	GCTGATGACCTTATGAGTATA
NM_000251.1-2550s21c1	TRCN0000344496	MSH2	4436	CDS	ATTCATGTTGCAGAGCTTGCT
NM_000251.1-441s21c1	TRCN0000332958	MSH2	4436	CDS	CCTGGCAATCTCTCTCAGTTT
NM_000251.1-1050s21c1	TRCN0000332891	MSH2	4436	CDS	GCCTTGCTGAATAAGTGTAAA
NM_000251.1-958s1c1	TRCN0000039672	MSH2	4436	CDS	GCCAGTATATGAAATTGGATA
NM_000251.1-3079s21c1	TRCN0000344497	MSH2	4436	3UTR	TTGCAATTGACATAGGCAATA
NM_002439.1-4220s1c1	TRCN0000084058	MSH3	4437	3UTR	GCACAGAAGGAATAAGGTCAT
NM_002439.1-1736s1c1	TRCN0000084061	MSH3	4437	CDS	CCACTCCTTAAATTAAGGGAA
NM_002439.1-3182s1c1	TRCN0000084062	MSH3	4437	CDS	GCAAGGAGTTATGGATTAAAT
NM_002439.1-810s1c1	TRCN0000084059	MSH3	4437	CDS	GCCATTTAGATCACAACTTTA
NM_002439.1-2834s1c1	TRCN0000084060	MSH3	4437	CDS	CGGAGTACATTTATGGAAGAA
NM_002440.2-1578s1c1	TRCN0000151661	MSH4	4438	CDS	GCAGGAATGATATCACAACTT
NM_002440.2-1658s1c1	TRCN0000152238	MSH4	4438	CDS	CCAGATGACTACAGATTGTAT
NM_002440.2-2289s1c1	TRCN0000151332	MSH4	4438	CDS	GCTAATGACAAATCGCTCATA
NM_002440.2-1783s1c1	TRCN0000151052	MSH4	4438	CDS	GCCAAGAATCTTTGAGAGAAA
NM_002440.2-544s1c1	TRCN0000152936	MSH4	4438	CDS	GAGGTGAAATAGGAATGGCAA
NM_025259.4-1678s21c1	TRCN0000235072	MSH5	4439	CDS	AGCTGTCTTAACCCGAGTATT
NM_025259.4-719s21c1	TRCN0000235071	MSH5	4439	CDS	GTTGAACTGGAAGACTATAAT
NM_025259.4-1913s21c1	TRCN0000235073	MSH5	4439	CDS	TCATCAGGGAAGAGCATATAC
NM_025259.x-255s1c1	TRCN0000010386	MSH5	4439	CDS	GATACTAGTGACTCCACTATC
NM_025259.4-2120s21c1	TRCN0000238809	MSH5	4439	CDS	GCACAGTCGCTGGTCCTTATT
NM_000179.2-4265s21c1	TRCN0000293881	MSH6	2956	3UTR	TTCTGACAAAGGTGGTAAATT
NM_000179.2-867s21c1	TRCN0000298603	MSH6	2956	CDS	AGGCGAAGTAGCCGCCAAATA
NM_000179.1-3058s1c1	TRCN0000078544	MSH6	2956	CDS	CCAGAAGAATACGAGTTGAAA
NM_000179.1-3187s1c1	TRCN0000078546	MSH6	2956	CDS	CGGCGACTGTTCTATAACTTT
NM_000179.1-3057s1c1	TRCN0000078543	MSH6	2956	CDS	GCCAGAAGAATACGAGTTGAA
NM_025128.3-390s1c1	TRCN0000049727	MUS81	80198	CDS	CACGCGCTTCGTATTTCAGAA
NM_025128.3-730s1c1	TRCN0000049724	MUS81	80198	CDS	CCTAATGGTCACCACTTCTTA
NM_025128.4-1905s21c1	TRCN0000296676	MUS81	80198	CDS	ACACTGCTGAGCACCATTAAG
NM_025128.3-1249s1c1	TRCN0000049723	MUS81	80198	CDS	GAGTTGGTACTGGATCACATT
NM_025128.3-1656s1c1	TRCN0000049725	MUS81	80198	CDS	CGCAGGAGCCATCAAGAATAA
NM_012222.2-511s21c1	TRCN0000333169	MUTYH	4595	CDS	AGCTGGTACGACCAAGAGAAA
NM_012222.1-1704s1c1	TRCN0000056607	MUTYH	4595	CDS	CAAGTCCTGGATAATTTCTTT
NM_012222.1-1472s1c1	TRCN0000056603	MUTYH	4595	CDS	CAAGCTGACATATCAAGTATA
NM_012222.2-872s21c1	TRCN0000344787	MUTYH	4595	CDS	CCATTGCCTCTATCGCCTTTG
NM_012222.2-635s21c1	TRCN0000333170	MUTYH	4595	CDS	CCACTGTGATCAACTACTATA
NM_002485.4-1220s21c1	TRCN0000288622	NBN	4683	CDS	GCAAGCAGATACATGGGATTT
NM_002485.3-2247s1c1	TRCN0000040135	NBN	4683	CDS	GCTCGAAAGAATACAGAACTA
NM_002485.4-705s21c1	TRCN0000288632	NBN	4683	CDS	CCTCTTGATGAACCATCTATT
NM_002485.4-1091s21c1	TRCN0000295898	NBN	4683	CDS	CCATCCCAGTACAGGATTAAA
NM_002485.x-440s1c1	TRCN0000010392	NBN	4683	CDS	CAAGCTATATTGCAACTTGGA
NM_024782.2-602s21c1	TRCN0000275628	NHEJ1	79840	CDS	GCTAGCAACGTTACTTCATAT
NM_024782.2-706s21c1	TRCN0000275629	NHEJ1	79840	CDS	ATTCCTTCTTGGAACAATTTA
NM_024782.2-542s21c1	TRCN0000275700	NHEJ1	79840	CDS	CCAACATTTGATTCGTCCTCT
NM_024782.2-1297s21c1	TRCN0000275632	NHEJ1	79840	3UTR	TACCATGGACTTTAGGTATAT
NM_024782.2-564s21c1	TRCN0000275631	NHEJ1	79840	CDS	ATGGGCATGAGTCTGGCATTA
NM_007363.3-470s1c1	TRCN0000074562	NONO	4841	CDS	CAGGCGAAGTCTTCATTCATA
NM_007363.4-1511s21c1	TRCN0000306863	NONO	4841	CDS	TGAGCACCAGGTCATGCTAAT
NM_007363.3-469s1c1	TRCN0000074560	NONO	4841	CDS	GCAGGCGAAGTCTTCATTCAT
NM_007363.4-2069s21c1	TRCN0000286693	NONO	4841	3UTR	GCCAGAATTCTACCCTGGAAA
NM_007363.4-1304s21c1	TRCN0000294049	NONO	4841	CDS	TCCAGAGAAGCTGGTTATAAA
NM_002528.4-562s21c1	TRCN0000226821	NTHL1	4913	CDS	CTGGAGGAGCAAGGTGAAATA
NM_002528.4-427s1c1	TRCN0000007917	NTHL1	4913	CDS	GATGCTCTCCAGCCAAACCAA
NM_002528.4-844s21c1	TRCN0000226824	NTHL1	4913	CDS	GCACGAGATCAATGGACTCTT
NM_002528.4-568s1c1	TRCN0000007916	NTHL1	4913	CDS	GAGCAAGGTGAAATACATCAA
NM_002528.4-739s1c1	TRCN0000007918	NTHL1	4913	CDS	GCATGTGCACAGAATCGCCAA
NM_002542.5-848s21c1	TRCN0000314740	OGG1	4968	CDS	CGGCTCATCCAGCTTGATGAT
NM_002542.5-632s21c1	TRCN0000314739	OGG1	4968	CDS	CGCAAGTACTTCCAGCTAGAT
NM_002542.4-2068s1c1	TRCN0000004914	OGG1	4968	CDS	GATGTCCATATGTGGCACATT
NM_002542.5-522s21c1	TRCN0000314669	OGG1	4968	CDS	CGGATCAAGTATGGACACTGA
NM_002542.5-1135s21c1	TRCN0000314672	OGG1	4968	CDS	TGTGCCCGTGGATGTCCATAT
NM_024675.2-3865s1c1	TRCN0000167948	PALB2	79728	3UTR	CCACTGATCTTGGATGTACAT
NM_024675.3-3275s21c1	TRCN0000359466	PALB2	79728	CDS	TCTGCTTGGTACTACTATTAT
NM_024675.2-3293s1c1	TRCN0000167822	PALB2	79728	CDS	GATGCACATTGATGATTCTTA
NM_024675.3-2289s1c1	TRCN0000220048	PALB2	79728	CDS	GGCCTTTCTTCATCCATATTA
NM_024675.3-2208s1c1	TRCN0000220047	PALB2	79728	CDS	GACTTAGAAGAGGACCTTATT
NM_001618.2-3516s1c1	TRCN0000007928	PARP1	142	3UTR	CTTCGTTAGAATGTCTGCCTT
NM_001618.2-2715s1c1	TRCN0000007929	PARP1	142	CDS	GCAGCTTCATAACCGAAGATT
NM_001618.2-2962s1c1	TRCN0000007931	PARP1	142	CDS	GCTTCACATATCAGCAGGTTA
NM_001618.2-1176s1c1	TRCN0000007930	PARP1	142	CDS	CCGAGAAATCTCTTACCTCAA
NM_001618.3-897s21c1	TRCN0000338467	PARP1	142	CDS	CGACCTGATCTGGAACATCAA
NM_005484.3-1666s21c1	TRCN0000235596	PARP2	10038	CDS	TCTGAATCCAGATGGTTATAC
NM_005484.3-734s21c1	TRCN0000235598	PARP2	10038	CDS	CTTCGGGTACAGGAGTTAATA
NM_005484.3-971s21c1	TRCN0000235600	PARP2	10038	CDS	CTCCGTACTCCTCCACTAATC
NM_005484.3-420s21c1	TRCN0000235599	PARP2	10038	CDS	ACTATCTGATTCAGCTATTAG
NM_005484.3-1108s21c1	TRCN0000235597	PARP2	10038	CDS	ACACTATAGAAACCTACATTG
NM_001003931.2-483s21c1	TRCN0000230904	PARP3	10039	CDS	ACCCGCAGAGAAGCGCATAAT
NM_001003931.1-576s1c1	TRCN0000052940	PARP3	10039	CDS	CCAGACCAACATCGAGAACAA
NM_001003931.1-1360s1c1	TRCN0000052939	PARP3	10039	CDS	GCACCTGAGTACAAGGTGATA
NM_001003931.2-2103s21c1	TRCN0000230907	PARP3	10039	3UTR	GTACAAGATCCCTGAACTTAT
NM_001003931.1-2109s1c1	TRCN0000052938	PARP3	10039	3UTR	CCCTGAACTTATGCCTCCTAA
NM_006437.2-4938s1c1	TRCN0000052923	PARP4	143	CDS	GCATTCAATCTCTAGGTGTAA
NM_006437.2-3404s1c1	TRCN0000052925	PARP4	143	CDS	GCACTAATTCAAGAGAAAGAA
NM_006437.2-1123s1c1	TRCN0000052924	PARP4	143	CDS	CCTGGGACTATTGGCTAAGAA
NM_006437.3-2888s21c1	TRCN0000298742	PARP4	143	CDS	CCTAAGCATATCACAAGCAAT
NM_006437.3-1549s21c1	TRCN0000298743	PARP4	143	CDS	GCTCAGTACAAGTATCAAGTA
NM_002592.x-549s1c1	TRCN0000003863	PCNA	5111	CDS	GAAGCACCAAACCAGGAGAAA
NM_002592.x-548s1c1	TRCN0000003861	PCNA	5111	CDS	TGAAGCACCAAACCAGGAGAA
NM_002592.x-673s1c1	TRCN0000010826	PCNA	5111	CDS	CACGTATATGCCGAGATCTCA
NM_002592.x-370s1c1	TRCN0000003864	PCNA	5111	CDS	ACGTCTCTTTGGTGCAGCTCA
NM_002592.x-705s1c1	TRCN0000003862	PCNA	5111	CDS	GATGCTGTTGTAATTTCCTGT
NM_002675.x-681s1c1	TRCN0000003866	PML	5371	CDS	CACCCGCAAGACCAACAACAT
NM_002675.3-1982s21c1	TRCN0000314605	PML	5371	CDS	CCTCAAGATTGACAATGAAAG
NM_002675.3-1371s21c1	TRCN0000355998	PML	5371	CDS	AGGGACCCTATTGACGTTGAC
NM_002675.3-1322s21c1	TRCN0000355997	PML	5371	CDS	AGATGCAGCTGTATCCAAGAA
NM_002675.3-282s21c1	TRCN0000355996	PML	5371	CDS	TCGGAGGAGGAGTTCCAGTTT
NM_016937.2-4387s21c1	TRCN0000310108	POLA1	5422	CDS	TCGCTGGTTGTGCCGTGAAAT
NM_016937.2-150s21c1	TRCN0000298738	POLA1	5422	CDS	GCTGGTGAGAAGTATAAATAT
NM_016937.2-3694s21c1	TRCN0000370109	POLA1	5422	CDS	GTGAACCAATAGACGGAATTG
NM_016937.2-2283s21c1	TRCN0000370110	POLA1	5422	CDS	CAGATCATGTGTGAGCTAAAT
NM_016937.2-4844s21c1	TRCN0000295990	POLA1	5422	3UTR	GCCAATTAAACCCGGTCTAAA
NM_002689.2-2161s21c1	TRCN0000322913	POLA2	23649	3UTR	TCTGCTGTGTGGGCCCTTAAA
NM_002689.2-1901s21c1	TRCN0000322915	POLA2	23649	CDS	TTGACTATGAGTCGTTCTATG
NM_002689.2-1787s1c1	TRCN0000053077	POLA2	23649	CDS	CCGAGGAGATCAGTAGTTCTT
NM_002689.2-944s21c1	TRCN0000322846	POLA2	23649	CDS	CACTAACTGGGAGCTACAAAT
NM_002689.2-815s1c1	TRCN0000053076	POLA2	23649	CDS	CCCAGAAATACAACTCACGAA
NM_002690.1-706s21c1	TRCN0000293190	POLB	5423	CDS	CCAGCTTCACTTCAGAATCAA
NM_002690.1-288s1c1	TRCN0000007919	POLB	5423	CDS	GCTAAGAAATTGCCTGGAGTA
NM_002690.1-508s21c1	TRCN0000293251	POLB	5423	CDS	TGAACCATCATCAGCGAATTG
NM_002690.1-444s1c1	TRCN0000011213	POLB	5423	CDS	GCAAGGAAGTTTGTAGATGAA
NM_002690.1-794s21c1	TRCN0000293249	POLB	5423	CDS	CCTGTCAAAGGGTGAGACAAA
NM_002691.2-1238s21c1	TRCN0000342684	POLD1	5424	CDS	CGGTTACAACATCCAGAACTT
NM_002691.2-1199s21c1	TRCN0000342683	POLD1	5424	CDS	GTCCACCTTCATCCGTATCAT
NM_002691.1-2459s1c1	TRCN0000007927	POLD1	5424	CDS	GCTTATCAGCAAGAAGCGCTA
NM_002691.2-2903s21c1	TRCN0000352782	POLD1	5424	CDS	CCTGCCCATTGACACGCAGTA
NM_002691.2-167s21c1	TRCN0000352781	POLD1	5424	CDS	CCTGGCACTGATGGAGGAGAT
NM_006230.2-658s21c1	TRCN0000298739	POLD2	5425	CDS	CCCACTTGACACAGATAGGTT
NM_006230.2-985s21c1	TRCN0000310322	POLD2	5425	CDS	CGAGTTTGATCCCACCAATTA
NM_006230.2-875s21c1	TRCN0000298741	POLD2	5425	CDS	GCCAAATACCTCACCAAGAAA
NM_006230.1-249s1c1	TRCN0000052964	POLD2	5425	CDS	CCTCATCCAAATGAGACCCTT
NM_006230.2-1095s21c1	TRCN0000298740	POLD2	5425	CDS	CCACCATTGATGGAGTCAGAT
NM_006591.1-309s21c1	TRCN0000233257	POLD3	10714	CDS	AGTAGTGAGAGAAGATAAATT
NM_006591.1-2213s21c1	TRCN0000233261	POLD3	10714	3UTR	CGAGTCAGCATTGACGATATT
NM_006591.1-1309s21c1	TRCN0000233260	POLD3	10714	CDS	GATAGTGAAGAGGAGCTTAAC
NM_006591.1-424s21c1	TRCN0000233258	POLD3	10714	CDS	ACTGACTATGACATCCTTAAA
NM_006591.1-412s1c1	TRCN0000052989	POLD3	10714	CDS	CCTCTGTTCAATACTGACTAT
NM_021173.1-103s1c1	TRCN0000053208	POLD4	57804	CDS	CCTACCCGGTTGTGAAGAGGA
NM_021173.1-107s1c1	TRCN0000053211	POLD4	57804	CDS	CCCGGTTGTGAAGAGGAGGGA
NM_021173.1-281s1c1	TRCN0000053212	POLD4	57804	CDS	CTGGTGTCGGGCCAAGCAGAT
NM_021173.1-358s1c1	TRCN0000053210	POLD4	57804	CDS	CCCGCTTCCAGTGCAGTCTCT
NM_021173.1-220s1c1	TRCN0000053209	POLD4	57804	CDS	TGAGGCAGTTTGACCTGGCCT
NM_006231.1-6548s1c1	TRCN0000052976	POLE	5426	CDS	CCTGTGTAAAGACTCTTCCTT
NM_006231.1-285s1c1	TRCN0000052973	POLE	5426	CDS	GCAGTGGATTACTACTTTATT
NM_006231.1-4212s1c1	TRCN0000052974	POLE	5426	CDS	CGCTCCAACATGGTCTACAAT
NM_006231.1-678s1c1	TRCN0000052975	POLE	5426	CDS	GCTGACCAGTTGGACAACATT
NM_006231.1-467s1c1	TRCN0000052977	POLE	5426	CDS	GCCAAATCACTTGGTGGGTTT
NM_002692.2-624s21c1	TRCN0000233183	POLE2	5427	CDS	GTCCAACTAGACCTTAGTAAA
NM_002692.2-1258s21c1	TRCN0000233184	POLE2	5427	CDS	TCCGTGAAGACTTAGTAAATA
NM_002692.2-397s21c1	TRCN0000233181	POLE2	5427	CDS	AGATGTTTCGTGAGCGATATA
NM_002692.2-74s21c1	TRCN0000233180	POLE2	5427	CDS	GCTCCGTGGTGAAGCTATTAA
NM_002692.2-565s21c1	TRCN0000233182	POLE2	5427	CDS	TTGGAATGATAACGCAGTTAA
NM_017443.3-409s1c1	TRCN0000107456	POLE3	54107	CDS	CGGTTCGTTATCCCATTGAAA
NM_017443.3-405s1c1	TRCN0000107458	POLE3	54107	CDS	CCAGCGGTTCGTTATCCCATT
NM_017443.3-815s1c1	TRCN0000107455	POLE3	54107	3UTR	GCTTCATCAATCTGAAGGTTA
NM_017443.3-210s1c1	TRCN0000107457	POLE3	54107	CDS	CGTGATCACCAGGATCATCAA
NM_017443.3-320s1c1	TRCN0000107459	POLE3	54107	CDS	CCTGTGCTAACAACTTTGCAA
NM_019896.2-216s1c1	TRCN0000053195	POLE4	56655	CDS	GAAGCCATCTTCATTCTGGCA
NM_019896.2-246s1c1	TRCN0000053194	POLE4	56655	CDS	GAACTGTTTGTGGAGACCATT
NM_019896.2-344s1c1	TRCN0000053197	POLE4	56655	CDS	AGCTGTGGATGAATTTGCTTT
NM_019896.2-324s1c1	TRCN0000053193	POLE4	56655	CDS	GACTTGGATAATGCAATAGAA
NM_019896.2-164s1c1	TRCN0000053196	POLE4	56655	CDS	GCGAGTGAAGGCCTTGGTGAA
NM_002693.2-2680s21c1	TRCN0000296705	POLG	5428	CDS	TTCTGGAGGAACGCCCATAAA
NM_002693.2-3171s21c1	TRCN0000290536	POLG	5428	CDS	GCGCTTACTAATGCAGTTTAA
NM_002693.1-2322s1c1	TRCN0000052996	POLG	5428	CDS	GCTCACTGACAATAGTGCCAT
NM_002693.1-1755s1c1	TRCN0000052994	POLG	5428	CDS	CCTGCAAGAATTTAAGCAGAA
NM_002693.1-1351s1c1	TRCN0000052997	POLG	5428	CDS	GCAGAGGTGCACAGACTTTAT
NM_007215.1-1028s1c1	TRCN0000053055	POLG2	11232	CDS	CCTGGCAATGTGTCTAAATTA
NM_007215.1-1350s1c1	TRCN0000053054	POLG2	11232	CDS	CCTCATTGGAACAACTTTATT
NM_007215.1-542s1c1	TRCN0000053053	POLG2	11232	CDS	CGCGAAATCTTGCAAGACAAA
NM_007215.2-648s21c1	TRCN0000290537	POLG2	11232	CDS	GCCTTGGAACACTATGTTAAT
NM_007215.1-587s1c1	TRCN0000053056	POLG2	11232	CDS	GCATTTCTTGAGAACGTATTA
NM_006502.2-2248s21c1	TRCN0000218452	POLH	5429	CDS	AGAACACATGGACTATCATTT
NM_006502.1-2263s1c1	TRCN0000053009	POLH	5429	CDS	GCCGTATCTCATCAAGGCAAA
NM_006502.1-746s1c1	TRCN0000053008	POLH	5429	CDS	GCTTATTTCAATGGCTCGATT
NM_006502.2-2365s21c1	TRCN0000231035	POLH	5429	CDS	CCCTTTGGCCTGCACTAATAA
NM_006502.2-455s21c1	TRCN0000218306	POLH	5429	CDS	AGTTATGAAGCTCGTGCATTT
NM_007195.1-363s1c1	TRCN0000053044	POLI	11201	CDS	CCCGCTACAGAGAAATGTCTT
NM_007195.1-959s1c1	TRCN0000053046	POLI	11201	CDS	CCTCAGTCCTTTAGTGAAGAA
NM_007195.1-2072s1c1	TRCN0000053045	POLI	11201	CDS	CCAGATTCTGTTGATGAGAAA
NM_007195.1-2016s1c1	TRCN0000053047	POLI	11201	CDS	GCCATAAGCAAACAGTAGCAA
NM_007195.1-1296s1c1	TRCN0000053043	POLI	11201	CDS	GCAACCTTAAAGCACTAAATA
NM_016218.1-2622s1c1	TRCN0000116001	POLK	51426	CDS	CAGTTAATCAACCCAAAGAAA
NM_016218.2-372s21c1	TRCN0000365804	POLK	51426	CDS	ATTAGAACAAAGCCGAAATTT
NM_016218.1-1628s1c1	TRCN0000115999	POLK	51426	CDS	GCCATTGCTAAGGAATTGCTA
NM_016218.1-2753s1c1	TRCN0000116000	POLK	51426	CDS	CCCAAACATACCCTTGATATA
NM_016218.1-3169s1c1	TRCN0000115997	POLK	51426	3UTR	GCATTGATCCTAGTGTCTTTA
NM_013274.2-1768s1c1	TRCN0000053131	POLL	27343	CDS	CAAGAGGAGAATGGTCAGCAA
NM_013274.2-1506s1c1	TRCN0000053129	POLL	27343	CDS	CCTGAAGCATTACAGTGACTT
NM_013274.2-1124s1c1	TRCN0000053128	POLL	27343	CDS	CGACCAATCACAACCTCCATA
NM_013274.2-619s1c1	TRCN0000053130	POLL	27343	CDS	ACTCACATTGTGGTGGATGAA
NM_013274.2-759s1c1	TRCN0000053132	POLL	27343	CDS	AGCTGGATTCAGCATCTTCAT
NM_013284.2-389s21c1	TRCN0000236264	POLM	27434	CDS	GCTGGACATAAGCTGGTTAAC
NM_013284.2-1698s21c1	TRCN0000236265	POLM	27434	3UTR	TGGCTCTTCCGGAGGTCAATT
NM_013284.2-281s21c1	TRCN0000236262	POLM	27434	CDS	CTCCGAAGCGACACATGTTGT
NM_013284.1-341s1c1	TRCN0000053134	POLM	27434	CDS	TGCTGGACATAAGCTGGTTAA
NM_013284.2-1479s21c1	TRCN0000236266	POLM	27434	CDS	GACCCGGAGCAGAAGACATTT
NM_181808.2-1251s21c1	TRCN0000435823	POLN	353497	CDS	TTATGGTTTATGGCAACTATT
NM_181808.1-1725s1c1	TRCN0000053080	POLN	353497	CDS	GCATCCTAATATCCAAGGTAT
NM_181808.1-53s1c1	TRCN0000053079	POLN	353497	CDS	CCAGTGTTGCTCAGAAGATTA
NM_181808.1-1572s1c1	TRCN0000053082	POLN	353497	CDS	CCTTCATCCATTACCCAAGAT
NM_181808.1-1320s1c1	TRCN0000053081	POLN	353497	CDS	CCATGCCATTCAGGTGAACAA
NM_006596.3-6246s1c1	TRCN0000052999	POLQ	10721	CDS	CCTTCAATCTTGCTTGCGAAA
NM_199420.3-828s21c1	TRCN0000290550	POLQ	10721	CDS	GCTGACCAAGATTTGCTATAT
NM_199420.3-7165s21c1	TRCN0000290548	POLQ	10721	CDS	CGTCGTCTCATTCAAGTGTTA
NM_199420.3-2834s21c1	TRCN0000290549	POLQ	10721	CDS	CCCTGTTACATTCTAGTACAT
NM_199420.3-3100s21c1	TRCN0000290547	POLQ	10721	CDS	CGGGCCTCTTTAGATATAAAT
NM_006904.6-5062s1c1	TRCN0000194719	PRKDC	5591	CDS	CCTGAAGTCTTTACAACATAT
NM_006904.6-6806s1c1	TRCN0000194985	PRKDC	5591	CDS	CCATCCCTTATAGGTTAATAT
NM_006904.6-12761s1c1	TRCN0000197152	PRKDC	5591	3UTR	GAAACAGCTGTCTCCGTAAAT
NM_006904.6-11447s1c1	TRCN0000195491	PRKDC	5591	CDS	CCTCCAGGTTAGGATTAATTG
NM_006904.6-13159s1c1	TRCN0000196328	PRKDC	5591	3UTR	GCATTGAATTTGGGATAACTT
NM_014502.3-1919s1c1	TRCN0000006592	PRPF19	27339	3UTR	GAACGGATGTGGAAGGAAGAA
NM_014502.3-1334s21c1	TRCN0000272704	PRPF19	27339	CDS	GACTTGAAGGAACGTACTAAT
NM_014502.3-1464s21c1	TRCN0000272705	PRPF19	27339	CDS	TGCGCAAGCTTAAGAACTTTA
NM_014502.3-284s1c1	TRCN0000006595	PRPF19	27339	CDS	CGGCTCATCGAGAAGTACATT
NM_014502.3-1696s1c1	TRCN0000006594	PRPF19	27339	CDS	CCTCAAGTTCTACAGCCTGTA
NM_002853.3-1305s21c1	TRCN0000330400	RAD1	5810	3UTR	GCAAGGTCATGTACCCTAATA
NM_002853.3-881s21c1	TRCN0000330328	RAD1	5810	CDS	CAAGCCTTATTTCAGGTTATC
NM_133282.1-881s1c1	TRCN0000062623	RAD1	5810	CDS	CCTATCTTGTAAGGTATCTAT
NM_002853.3-771s21c1	TRCN0000330399	RAD1	5810	CDS	TGCAGCACCAATGTTATTAAT
NM_002853.3-447s21c1	TRCN0000330398	RAD1	5810	CDS	GCCACGTGTTTCGCAACTAAA
NM_133338.1-2355s21c1	TRCN0000280986	RAD17	5884	CDS	CCCAGCTTAATGGAGGACATT
NM_133338.1-1964s1c1	TRCN0000018859	RAD17	5884	CDS	CGCTCTTTACTCAGGGAATAT
NM_133338.1-1112s1c1	TRCN0000018856	RAD17	5884	CDS	GCGACAAAGTATAACAAGTTA
NM_133338.1-1762s1c1	TRCN0000018858	RAD17	5884	CDS	GCCCTCTCATTTATCAGAATA
NM_133338.1-2834s21c1	TRCN0000281052	RAD17	5884	3UTR	CAAGATGTGAAGGACTAATTC
NM_020165.x-1649s1c1	TRCN0000003470	RAD18	56852	3UTR	GCCCAAGGAAAGATGCTAAAT
NM_020165.x-1536s1c1	TRCN0000003469	RAD18	56852	CDS	GAACCAAGAAACAAGCGTAAT
NM_020165.x-648s1c1	TRCN0000003467	RAD18	56852	CDS	CCCTCGACATCCACTTTGAAA
NM_020165.x-159s1c1	TRCN0000003468	RAD18	56852	CDS	TGCTTCGAGTATTTCAACATT
NM_020165.x-932s1c1	TRCN0000010790	RAD18	56852	CDS	CAATGCCCAATGCGATGCTTT
NM_006265.1-1249s1c1	TRCN0000179707	RAD21	5885	CDS	GCCCACCAAGAAATTGATGAT
NM_006265.2-2014s21c1	TRCN0000281200	RAD21	5885	CDS	GCTGAATCTATCAGTTTGCTT
NM_006265.1-503s1c1	TRCN0000148110	RAD21	5885	CDS	GCCATTACTTTACCTGAAGAA
NM_006265.1-3169s1c1	TRCN0000148279	RAD21	5885	3UTR	CCAGATAGCATCAGAAATCAT
NM_006265.1-1153s1c1	TRCN0000148135	RAD21	5885	CDS	GCTAATTGTTGACAGTGTCAA
NM_005053.2-1125s21c1	TRCN0000318364	RAD23A	5886	CDS	AGGCCTATTTCGCGTGTGAAA
NM_005053.2-1232s1c1	TRCN0000005972	RAD23A	5886	3UTR	CCCTACCCTTATTCCATGAAA
NM_005053.2-281s1c1	TRCN0000005973	RAD23A	5886	CDS	GATGTCCCTATCAGGGACTAT
NM_005053.2-313s1c1	TRCN0000005976	RAD23A	5886	CDS	GAAGAACTTTGTGGTCGTCAT
NM_005053.2-145s1c1	TRCN0000005974	RAD23A	5886	CDS	GCAGACCTTCAAGATCCGCAT
NM_002874.3-1277s21c1	TRCN0000280042	RAD23B	5887	CDS	CAGCAGATAGGTCGAGAGAAT
NM_002874.x-1249s1c1	TRCN0000003951	RAD23B	5887	CDS	CCAGCGTTACTACAGCAGATA
NM_002874.3-1417s21c1	TRCN0000279797	RAD23B	5887	CDS	AGAAGCTGGAAGTGGTCATAT
NM_002874.x-1884s1c1	TRCN0000003952	RAD23B	5887	3UTR	GTGTACTAGATCCAGAAACTT
NM_002874.x-731s1c1	TRCN0000003954	RAD23B	5887	CDS	CTCCAGCATCAGCGACAGCAT
NM_005732.2-3738s21c1	TRCN0000298547	RAD50	10111	CDS	GAACAAGGATCTGGATATTTA
NM_005732.2-1477s21c1	TRCN0000293672	RAD50	10111	CDS	ATCCGAGCTAGAGATTCATTA
NM_005732.x-1051s1c1	TRCN0000009838	RAD50	10111	CDS	GAGATTCGTGATCAGATTACA
NM_005732.2-2674s21c1	TRCN0000286222	RAD50	10111	CDS	CGCCTAAAGAACGACATAGAA
NM_005732.2-1134s21c1	TRCN0000293673	RAD50	10111	CDS	TCCATTGAAGAATCGTCTAAA
NM_002875.2-543s1c1	TRCN0000018879	RAD51	5888	CDS	CGGTCAGAGATCATACAGATT
NM_002875.2-1224s1c1	TRCN0000018877	RAD51	5888	CDS	GCTGAAGCTATGTTCGCCATT
NM_002875.2-321s1c1	TRCN0000018878	RAD51	5888	CDS	CCACAACCCATTTCACGGTTA
NM_002875.2-932s1c1	TRCN0000018876	RAD51	5888	CDS	CGCCCTTTACAGAACAGACTA
NM_002875.3-349s21c1	TRCN0000329688	RAD51	5888	CDS	TTAGAGCAGTGTGGCATAAAT
NM_006479.4-1123s21c1	TRCN0000307139	RAD51AP1	10635	CDS	GCACGAGTTAAACCTTTGCAT
NM_006479.4-1270s21c1	TRCN0000296395	RAD51AP1	10635	3UTR	CCATTACCATGTCCTATAAAT
NM_006479.4-665s21c1	TRCN0000307137	RAD51AP1	10635	CDS	GCAGTGATGGTGATAGTGCTA
NM_006479.4-184s21c1	TRCN0000289804	RAD51AP1	10635	CDS	CCAGTCAATTACTCACAGTTT
NM_006479.4-400s21c1	TRCN0000296335	RAD51AP1	10635	CDS	TTAGAAGTTGCACTAGCTTTA
NM_002877.4-256s1c1	TRCN0000152685	RAD51B	5890	CDS	GCAAACGGCTTATGGGATAAA
NM_002877.4-778s21c1	TRCN0000368588	RAD51B	5890	CDS	GGCATCCTCCTTGAAGTATTT
NM_002877.4-486s21c1	TRCN0000378334	RAD51B	5890	CDS	TTGACACAGAGTCTGCATTTA
NM_002877.4-1642s1c1	TRCN0000152129	RAD51B	5890	3UTR	CCATTATGCAAGTGTTCCTAT
NM_002877.4-248s21c1	TRCN0000364158	RAD51B	5890	CDS	CCAAAGATGCAAACGGCTTAT
NM_002876.2-182s1c1	TRCN0000148215	RAD51C	5889	CDS	GCAAAGAAGTTGGGATATCTA
NM_002876.2-190s21c1	TRCN0000330043	RAD51C	5889	CDS	GTTGGGATATCTAAAGCAGAA
NM_002876.2-234s1c1	TRCN0000146298	RAD51C	5889	CDS	CAGAAGAGAATGTCTCACAAA
NM_002876.2-208s1c1	TRCN0000149745	RAD51C	5889	CDS	GAAGCCTTAGAAACTCTGCAA
NM_002876.2-323s21c1	TRCN0000330045	RAD51C	5889	CDS	AGCATACCCAGGGCTTCATAA
NM_002878.2-379s1c1	TRCN0000151019	RAD51D	5892	CDS	GAAATGTGGCTTGTCTTACAA
NM_002878.2-362s1c1	TRCN0000158392	RAD51D	5892	CDS	CTGGAAGAGGTAGCTCAGAAA
NM_002878.2-1491s1c1	TRCN0000154018	RAD51D	5892	3UTR	CGTGTATGTTTCTGGTGGAAA
NM_002878.2-1244s1c1	TRCN0000158391	RAD51D	5892	3UTR	CCTGTGCTGTTGTTTGGGAAA
NM_002878.2-1466s1c1	TRCN0000153705	RAD51D	5892	3UTR	CCACGTTTCCTTCCCTTATTT
NM_002879.2-1236s1c1	TRCN0000018871	RAD52	5893	CDS	CCACCAGAAACCACAAGCAAA
NM_134424.2-454s21c1	TRCN0000271350	RAD52	5893	CDS	CAGCTGAAGGATGGTTCATAT
NM_134424.2-623s21c1	TRCN0000271351	RAD52	5893	CDS	ACTACCTGAGATCACTAAATA
NM_134424.2-1267s21c1	TRCN0000271414	RAD52	5893	CDS	TCTTGGGACCTCCAAACTTAT
NM_002879.2-1298s1c1	TRCN0000018872	RAD52	5893	CDS	GCACAACAGGAAACTGGGAAT
NM_012415.2-2198s1c1	TRCN0000051312	RAD54B	25788	CDS	GCAGATTGTTGATGGCTTTAA
NM_012415.2-366s21c1	TRCN0000330064	RAD54B	25788	CDS	GCACCTACACTGGCAACATTA
NM_012415.2-1769s1c1	TRCN0000051311	RAD54B	25788	CDS	GCTTTATCGAAAGCTGTTAAA
NM_012415.2-1338s21c1	TRCN0000330065	RAD54B	25788	CDS	CTTCGTTCCCTGGATCAAATT
NM_012415.2-2847s21c1	TRCN0000330066	RAD54B	25788	3UTR	GACATTCCATTGCTCTTCTTT
NM_003579.x-2161s1c1	TRCN0000000231	RAD54L	8438	CDS	CCTGGATTATATTCTGGCGGT
NM_003579.x-1274s1c1	TRCN0000000229	RAD54L	8438	CDS	CCAGAGTGCAAGCCAGAAATT
NM_003579.x-2027s1c1	TRCN0000000230	RAD54L	8438	CDS	CTTTGTAATCATCCAGCTCTA
NM_003579.x-2302s1c1	TRCN0000000233	RAD54L	8438	CDS	GTCCATTAAGAAGCGAGCCAA
NM_003579.x-1877s1c1	TRCN0000000232	RAD54L	8438	CDS	GTGAAGATTGAGCAGGTCGTT
NM_004584.2-255s1c1	TRCN0000018882	RAD9A	5883	CDS	CCCGCTCTTCTTCCAGCAATA
NM_004584.2-1243s1c1	TRCN0000018883	RAD9A	5883	CDS	GCGGAAGACAGTGAGGGTGAA
NM_004584.2-450s1c1	TRCN0000018884	RAD9A	5883	CDS	GAAGACTCACAACCTGTCCTT
NM_004584.2-996s1c1	TRCN0000018880	RAD9A	5883	CDS	CGACATTGACTCTTACATGAT
NM_004584.2-787s1c1	TRCN0000018881	RAD9A	5883	CDS	GCAAACTTGAATCTTAGCATT
NM_152442.2-799s1c1	TRCN0000155318	RAD9B	144715	CDS	GCTGTACACAGTGAGATGTTT
NM_152442.2-733s1c1	TRCN0000156129	RAD9B	144715	CDS	CTTGCTGTTACTCCACTGAAT
NM_152442.2-854s1c1	TRCN0000150764	RAD9B	144715	CDS	GAATGGACACTGAGATAACAT
NM_152442.2-811s1c1	TRCN0000154732	RAD9B	144715	CDS	GAGATGTTTGTTGGCTCAGAT
NM_152442.2-2453s1c1	TRCN0000157271	RAD9B	144715	3UTR	GCCTGAGTTTGGAGTGGAATA
NM_005610.2-992s21c1	TRCN0000286103	RBBP4	5928	CDS	GCCTTTCTTTCAATCCTTATA
NM_005610.2-1272s21c1	TRCN0000293556	RBBP4	5928	CDS	TGGTCATACTGCCAAGATATC
NM_005610.2-440s21c1	TRCN0000293554	RBBP4	5928	CDS	ATGCGTCACACTACGACAGTG
NM_005610.1-1867s1c1	TRCN0000115867	RBBP4	5928	3UTR	CCTCTTGGTTTCTTCAGTTAA
NM_005610.1-492s1c1	TRCN0000115869	RBBP4	5928	CDS	CCCTTGTATCATCGCAACAAA
NM_002894.2-3041s21c1	TRCN0000318738	RBBP8	5932	3UTR	CAGAAGGATGAAGGACAGTTT
NM_002894.1-626s1c1	TRCN0000005405	RBBP8	5932	CDS	CGGCAGCAGAATCTTAAACTT
NM_002894.2-968s21c1	TRCN0000318736	RBBP8	5932	CDS	CCACAACATAATCCTAATGAA
NM_002894.1-2003s1c1	TRCN0000005404	RBBP8	5932	CDS	CCAGACAATAAACCATCATTA
NM_002894.2-2972s21c1	TRCN0000318737	RBBP8	5932	CDS	CGTCAGCCTTACAACGCAATA
NM_002907.3-1629s21c1	TRCN0000289589	RECQL	5965	CDS	GCCAATGAAATTCAGGTAGTA
NM_002907.3-741s21c1	TRCN0000289533	RECQL	5965	CDS	GCCGCTTGGAATAAAGAAGAT
NM_002907.2-1350s1c1	TRCN0000052000	RECQL	5965	CDS	GCCCTCAAACACTGAAGATTT
NM_002907.2-2218s1c1	TRCN0000052001	RECQL	5965	CDS	GCACATGCTATTACTATGCAA
NM_002907.2-1788s1c1	TRCN0000052002	RECQL	5965	CDS	GCTTTATGAGATGGTATCATA
NM_004260.2-420s21c1	TRCN0000356454	RECQL4	9401	CDS	CTAGGAAGAGCCTCATCTAAG
NM_004260.2-2128s21c1	TRCN0000356577	RECQL4	9401	CDS	ACCTCGATTCCATTATCATTT
NM_004260.1-2097s1c1	TRCN0000051169	RECQL4	9401	CDS	CCTCGATTCCATTATCATTTA
NM_004260.1-2710s1c1	TRCN0000051172	RECQL4	9401	CDS	CTCCCAATACAGCTTACCGTA
NM_004260.2-355s21c1	TRCN0000356528	RECQL4	9401	CDS	GGCTCAAGGCCAATCTGAAAG
NM_001003715.2-213s21c1	TRCN0000236027	RECQL5	9400	CDS	GTACGCTGAAGAAGGTCTTTG
NM_001003715.2-1092s21c1	TRCN0000236025	RECQL5	9400	CDS	CTGTAATTGTTGCAACCATTA
NM_001003715.2-1149s21c1	TRCN0000236026	RECQL5	9400	CDS	TTGTCGCCCATTGGAATATTG
NM_001003715.1-435s1c1	TRCN0000051415	RECQL5	9400	CDS	CCCTAAAGGTACGAGTAAGTT
NM_001003715.2-268s21c1	TRCN0000236028	RECQL5	9400	CDS	TGCGACCATGGCTGTAGTAAA
NM_002912.3-8034s21c1	TRCN0000244438	REV3L	5980	CDS	GCTAAACCAATGAACTATATT
NM_002912.3-6861s21c1	TRCN0000244440	REV3L	5980	CDS	CTAGTGATATCTCCAATTAAT
NM_002912.3-6014s21c1	TRCN0000244436	REV3L	5980	CDS	TGACCTGTCTGAGACTATTTA
NM_002912.3-9845s21c1	TRCN0000244439	REV3L	5980	3UTR	CTTCTATGCTAACCGAATTAA
NM_002912.3-2614s21c1	TRCN0000244437	REV3L	5980	CDS	CTGATGAAAGTGGACTAAATA
NM_002913.3-2589s21c1	TRCN0000370312	RFC1	5981	CDS	ATGTGGTGTGCACGAAGTAAA
NM_002913.3-3733s21c1	TRCN0000370313	RFC1	5981	3UTR	GGGTATGAGCAGTAGGCTTAT
NM_002913.3-889s21c1	TRCN0000365187	RFC1	5981	CDS	CATCTGTCCAAGCCAATTTAA
NM_002913.3-2520s1c1	TRCN0000022037	RFC1	5981	CDS	CCTCCAGCTATGAATGAAATA
NM_002913.3-1349s21c1	TRCN0000370367	RFC1	5981	CDS	TTGCTTGGAAGGCCTTATATT
NM_181471.1-1184s1c1	TRCN0000074228	RFC2	5982	3UTR	GCCAACATGACTGTCCTTTAA
NM_181471.1-163s1c1	TRCN0000074230	RFC2	5982	CDS	GCTGAATGAAATTGTCGGGAA
NM_181471.1-360s21c1	TRCN0000300875	RFC2	5982	CDS	GCATTGACGTTGTGAGGAATA
NM_181471.1-532s1c1	TRCN0000074232	RFC2	5982	CDS	TGCTTGTAATGCTTCGGATAA
NM_181471.1-915s1c1	TRCN0000074229	RFC2	5982	CDS	GCAACATCTTTCGAGTGTGTA
NM_181558.2-415s21c1	TRCN0000331068	RFC3	5983	CDS	ATAGTGACCGAGTAGTCATTC
NM_181558.2-803s21c1	TRCN0000330990	RFC3	5983	CDS	AGCCTGCAGAGTGCAACAATA
NM_181558.1-380s1c1	TRCN0000072650	RFC3	5983	CDS	GCTGGAAATAGTGACCGAGTA
NM_181558.2-360s21c1	TRCN0000331080	RFC3	5983	CDS	ATTAGCACCATTGCAAGTAAC
NM_181558.2-680s21c1	TRCN0000330991	RFC3	5983	CDS	AGATATTTGCCACGTGTTATC
NM_002916.3-790s21c1	TRCN0000300878	RFC4	5984	CDS	CCTGACCTCTAGATGTTCAAA
NM_002916.3-551s1c1	TRCN0000074233	RFC4	5984	CDS	GCATCTGATGAACGTGGAATA
NM_002916.3-1190s1c1	TRCN0000074236	RFC4	5984	CDS	CAGAAGTCTATTATCACAGAA
NM_002916.3-745s1c1	TRCN0000074235	RFC4	5984	CDS	CCGATTCTGTCTTATCTGTAA
NM_007370.3-1039s1c1	TRCN0000157056	RFC5	5985	CDS	GCAGACATTGAGTACAGGCTT
NM_007370.4-530s21c1	TRCN0000344069	RFC5	5985	CDS	GAATGCCTTGAGAAGAGTAAT
NM_007370.3-1114s1c1	TRCN0000156837	RFC5	5985	CDS	GTCACCAGAGACCTGATTGTT
NM_007370.4-1199s21c1	TRCN0000344070	RFC5	5985	3UTR	CAGAGGACAGTTCCAGGATAA
NM_007370.4-473s21c1	TRCN0000344068	RFC5	5985	CDS	GAAAGGCTTTAAGCTAGTGAT
NM_002945.2-122s1c1	TRCN0000005985	RPA1	6117	CDS	GTCATCAACATCCGTCCCATT
NM_002945.2-1552s1c1	TRCN0000005984	RPA1	6117	CDS	CGACACCGAATTTCCCAATTT
NM_002945.2-2590s1c1	TRCN0000010985	RPA1	6117	3UTR	GCGGCTACAAAGCGTTTCTTT
NM_002945.2-1219s1c1	TRCN0000010982	RPA1	6117	CDS	CGTGCTGTCTTCAAGCACTAT
NM_002945.3-783s21c1	TRCN0000318750	RPA1	6117	CDS	CCCTAGAACTGGTTGACGAAA
NM_002946.3-416s21c1	TRCN0000231920	RPA2	6118	CDS	ACATTGTGCCCTGTACTATAT
NM_002946.3-1346s1c1	TRCN0000005986	RPA2	6118	3UTR	GCTTGTTACAACATCAAGATA
NM_002946.3-1195s21c1	TRCN0000231924	RPA2	6118	3UTR	AGTAGGTTTCATCTATCAAAT
NM_002946.3-912s1c1	TRCN0000005987	RPA2	6118	CDS	CCAGGTGTTGAATTTGATTAA
NM_002946.3-1004s1c1	TRCN0000005990	RPA2	6118	CDS	CAATCAAGCAAGCTGTGGATT
NM_002947.3-1402s21c1	TRCN0000280993	RPA3	6119	CDS	CCACCATCTTGTGTACATCTT
NM_002947.2-1423s1c1	TRCN0000018861	RPA3	6119	CDS	GTACATCTTATGTCCAGTTTA
NM_002947.2-1464s1c1	TRCN0000018863	RPA3	6119	CDS	GATCTTGGACTTTACAATGAA
NM_002947.2-1229s1c1	TRCN0000018860	RPA3	6119	CDS	GCTAGCTCAATTCATCGACAA
NM_002947.2-1371s1c1	TRCN0000018862	RPA3	6119	CDS	TCTGGAATTGTGGAAGTGGTT
NM_013347.1-1375s1c1	TRCN0000160753	RPA4	29935	3UTR	CGGTGATGGATAAATTGACAA
NM_013347.1-919s1c1	TRCN0000163341	RPA4	29935	CDS	GTCGTGATACCACTGTAGAAA
NM_013347.1-1116s1c1	TRCN0000163553	RPA4	29935	CDS	GCGATTGATTATCTGACCGTT
NM_013347.1-767s1c1	TRCN0000161779	RPA4	29935	CDS	CGGAGTATATGTCAAAGTGTT
NM_013347.1-1105s1c1	TRCN0000164401	RPA4	29935	CDS	CCATCAAGGAAGCGATTGATT
NM_032308.1-220s1c1	TRCN0000137422	RPAIN	84268	CDS	GAATGCTTTGCAGTCAGTGGA
NM_032308.1-179s1c1	TRCN0000134091	RPAIN	84268	CDS	CAGAACAGCTTTCTAGTTCAA
NM_032308.1-615s1c1	TRCN0000135585	RPAIN	84268	3UTR	GCTTGGACTCACATCATTCTA
NM_032308.1-316s1c1	TRCN0000137364	RPAIN	84268	CDS	GATCAACCAAGAGCAGTCCAT
NM_006666.1-1102s1c1	TRCN0000051563	RUVBL2	10856	CDS	CGAGAAAGACACGAAGCAGAT
NM_006666.1-52s21c1	TRCN0000292041	RUVBL2	10856	CDS	CCGTGATGTAACAAGGATTGA
NM_006666.1-540s1c1	TRCN0000051565	RUVBL2	10856	CDS	CCAAGATGATTGAGTCCCTGA
NM_006666.1-1333s21c1	TRCN0000292039	RUVBL2	10856	CDS	GCAGTACATGAAGGAGTACCA
NM_006666.1-447s21c1	TRCN0000292038	RUVBL2	10856	CDS	TCCAGATTGATCGACCAGCAA
NM_020159.3-2178s21c1	TRCN0000298882	SMARCAD1	56916	CDS	CCAGCACCTTATGACAATTAA
NM_020159.1-1572s1c1	TRCN0000050051	SMARCAD1	56916	CDS	GCCCTATCAGAAGGTTGGTTT
NM_020159.1-2431s1c1	TRCN0000050049	SMARCAD1	56916	CDS	CCTTTATTACATCGCCAATAT
NM_020159.1-3552s1c1	TRCN0000050048	SMARCAD1	56916	3UTR	GCCTTATTTGACAATGCTTAT
NM_020159.3-1869s21c1	TRCN0000296009	SMARCAD1	56916	CDS	CCTCTATCAGGAGGGTAATAA
NM_014140.3-1076s21c1	TRCN0000236116	SMARCAL1	50485	CDS	AGGTGTTGATTGGGTACAATG
NM_014140.3-1372s21c1	TRCN0000236117	SMARCAL1	50485	CDS	AGTTATTCACAGGACCTTATT
NM_014140.3-2863s21c1	TRCN0000236115	SMARCAL1	50485	CDS	CTGATTCAAGAGAAGATTAAA
NM_014140.3-660s21c1	TRCN0000236114	SMARCAL1	50485	CDS	CCACAGTCCACGTAGTCAAAT
NM_014140.2-2668s1c1	TRCN0000083571	SMARCAL1	50485	CDS	CGGGCTTTCTGAGACCAATTT
NM_003073.3-461s21c1	TRCN0000308015	SMARCB1	6598	CDS	CCACCAGTGTGACCCTGTTAA
NM_003073.3-1390s21c1	TRCN0000295966	SMARCB1	6598	3UTR	ACGGAGCATCTCAGAAGATTG
NM_003073.3-837s21c1	TRCN0000298820	SMARCB1	6598	CDS	GAAGTTGATGACGCCTGAGAT
NM_003073.3-397s21c1	TRCN0000310179	SMARCB1	6598	CDS	GTTGCATCGTCACATGGTAAA
NM_003073.2-1221s1c1	TRCN0000039585	SMARCB1	6598	CDS	CGCTGAGATGGAGAAGAAGAT
NM_006306.2-1727s1c1	TRCN0000062555	SMC1A	8243	CDS	GCCGGGACTGTATTCAGTATA
NM_006306.2-121s1c1	TRCN0000062554	SMC1A	8243	CDS	CGACAGATTATCGGACCATTT
NM_006306.2-1471s1c1	TRCN0000062553	SMC1A	8243	CDS	CGGCGTATTGATGAAATCAAT
NM_006306.2-3305s1c1	TRCN0000062557	SMC1A	8243	CDS	CCAACATTGATGAGATCTATA
NM_006306.2-3952s21c1	TRCN0000303646	SMC1A	8243	3UTR	CCTGAACGACAGGGAGTATTC
NM_006444.1-3173s1c1	TRCN0000062542	SMC2	10592	CDS	GCTATGAATGTATTGACAGAA
NM_006444.2-3365s21c1	TRCN0000291368	SMC2	10592	CDS	CCCTAAATATTGCATGGCAAA
NM_006444.2-1360s21c1	TRCN0000291365	SMC2	10592	CDS	GCCCTTCAAGAAGCAAGTAAT
NM_006444.1-3720s1c1	TRCN0000062538	SMC2	10592	CDS	CCAGATTTACTCAATGTCAAA
NM_006444.2-2026s21c1	TRCN0000291369	SMC2	10592	CDS	GCCAGATGTATTGCACCAGAA
NM_005445.3-329s21c1	TRCN0000234318	SMC3	9126	CDS	GTACTGGTCCTCGTGTTATTT
NM_005445.3-3796s21c1	TRCN0000234321	SMC3	9126	3UTR	TACTGGTTTGGGAGATGTATA
NM_005445.3-2315s21c1	TRCN0000234320	SMC3	9126	CDS	CATCTAGAGATAGCATATTAT
NM_005445.3-3184s21c1	TRCN0000219076	SMC3	9126	CDS	GTACTTGAACTTCGGAAATAT
NM_005445.2-3001s1c1	TRCN0000159635	SMC3	9126	CDS	GCAGTGCAACACAGAATTAAA
NM_005496.2-1704s1c1	TRCN0000155428	SMC4	10051	CDS	CGGTAAATGAAGCACGTTCAA
NM_005496.2-2933s1c1	TRCN0000154723	SMC4	10051	CDS	GCCCAACAAGACAAACTTGAT
NM_005496.2-4455s1c1	TRCN0000155500	SMC4	10051	3UTR	CCTGCCAACTAATCTTGGATA
NM_005496.2-2402s1c1	TRCN0000154901	SMC4	10051	CDS	GCCACAAGAGTAGCATATCAA
NM_005496.3-918s21c1	TRCN0000275658	SMC4	10051	CDS	GAATTGACTTGGACCATAATA
NM_014311.1-1394s1c1	TRCN0000158275	SMUG1	23583	3UTR	CCAAGACAAAGCATGGGACAT
NM_014311.1-288s1c1	TRCN0000156313	SMUG1	23583	CDS	CATCTACAATCCCGTGGAGTA
NM_014311.1-613s1c1	TRCN0000157697	SMUG1	23583	CDS	CACAATCTATGCCCTCTGCTT
NM_014311.1-694s1c1	TRCN0000157730	SMUG1	23583	CDS	CAGCTTCTTGGGATCTGTGAT
NM_014311.1-285s1c1	TRCN0000157912	SMUG1	23583	CDS	CATCATCTACAATCCCGTGGA
NM_012444.2-703s1c1	TRCN0000049365	SPO11	23626	CDS	CCATCGAATATTCAAGGAATT
NM_012444.2-281s1c1	TRCN0000049367	SPO11	23626	CDS	CAAGAAATGAAGCACCTGCAT
NM_012444.2-953s1c1	TRCN0000049364	SPO11	23626	CDS	GCATCTATAAGTATGGATCTA
NM_012444.2-1241s1c1	TRCN0000049366	SPO11	23626	CDS	GAGTGTACTTACCTAACAAAT
NM_012444.2-784s1c1	TRCN0000049363	SPO11	23626	CDS	CGGCTCCTAGATGACAACTTT
NM_018319.3-1272s21c1	TRCN0000369557	TDP1	55775	CDS	AGTTACTTGATGGCTTATAAT
NM_018319.3-2203s21c1	TRCN0000303366	TDP1	55775	3UTR	CCACTTCCCTTAAAGTCTTAT
NM_018319.3-1516s21c1	TRCN0000291884	TDP1	55775	CDS	CCGATGAATCAAAGTGGTTAT
NM_018319.3-1640s21c1	TRCN0000307785	TDP1	55775	CDS	GCGGACCAGTTTAGAAGGATA
NM_018319.3-1331s21c1	TRCN0000291883	TDP1	55775	CDS	GCACGATCTCTCTGAAACAAA
NM_018975.2-1265s21c1	TRCN0000295911	TERF2IP	54386	CDS	GTAGCTCGGAGGATTGAATTT
NM_018975.1-846s1c1	TRCN0000039822	TERF2IP	54386	CDS	AGAGTATGTGAAGGAAGAAAT
NM_018975.1-816s1c1	TRCN0000039819	TERF2IP	54386	CDS	GAATAAGAGAACTCCAGATTT
NM_018975.1-995s1c1	TRCN0000039820	TERF2IP	54386	CDS	CACCTGAGGAAGACTCAGAAA
NM_018975.2-1373s21c1	TRCN0000295900	TERF2IP	54386	3UTR	GAGAGTTCTTGCATTGGAACT
NM_003286.x-3273s1c1	TRCN0000003987	TOP1	7150	3UTR	TGAAGGGCGAGTGAATCTAAG
NM_003286.x-572s1c1	TRCN0000003991	TOP1	7150	CDS	GCTTCTCTAGTCCACCACAAA
NM_003286.x-1038s1c1	TRCN0000003989	TOP1	7150	CDS	CGACCATGAATATACTACCAA
NM_003286.x-1793s1c1	TRCN0000003990	TOP1	7150	CDS	CAGAGTTGGATGGTCAGGAAT
NM_003286.x-391s1c1	TRCN0000003988	TOP1	7150	CDS	CATAGCAACAGTGAACATAAA
NM_001067.2-4862s21c1	TRCN0000290998	TOP2A	7153	3UTR	GCCCAAGTGTTCTTTAGCTTT
NM_001067.2-1852s21c1	TRCN0000296767	TOP2A	7153	CDS	CCCATTGTAAAGGTATCTAAA
NM_001067.2-2182s21c1	TRCN0000296766	TOP2A	7153	CDS	TATGGACAAACTACCACATAT
NM_001067.2-786s1c1	TRCN0000049279	TOP2A	7153	CDS	GCCTGATTTGTCTAAGTTTAA
NM_001067.2-2833s1c1	TRCN0000049280	TOP2A	7153	CDS	GCTCCAAATCAATATGTGATT
NM_001068.2-2834s21c1	TRCN0000233297	TOP2B	7155	CDS	GAACTTGGACACAGGTATATA
NM_001068.2-2445s21c1	TRCN0000233295	TOP2B	7155	CDS	TGCTGCAAGCCCTCGTTATAT
NM_001068.2-849s21c1	TRCN0000233294	TOP2B	7155	CDS	TCGCAGTTATGTAGATCTTTA
NM_001068.2-4962s21c1	TRCN0000233298	TOP2B	7155	3UTR	TGATGATGTAATTGACGGTTT
NM_001068.2-2554s21c1	TRCN0000233296	TOP2B	7155	CDS	GTAGAGCCTGAGTGGTATATT
NM_004618.2-1531s1c1	TRCN0000049294	TOP3A	7156	CDS	CGAGTTTATTGTTCGCCATTT
NM_004618.2-465s1c1	TRCN0000049295	TOP3A	7156	CDS	GCCAGAATGTTACCATGGTAA
NM_004618.2-2088s1c1	TRCN0000049296	TOP3A	7156	CDS	CGGTGGCTAAAGCAAAGAAAT
NM_004618.2-1235s1c1	TRCN0000049297	TOP3A	7156	CDS	GCTTCTCGAAAGTTGAGAATA
NM_004618.2-1019s1c1	TRCN0000049293	TOP3A	7156	CDS	CCAGAAATCTTCCACAGAATT
NM_003935.3-1013s1c1	TRCN0000049317	TOP3B	8940	CDS	CCAGGTTTCAGACTAAATATT
NM_003935.3-1168s1c1	TRCN0000049316	TOP3B	8940	CDS	GCCAAGGTTAACACTGACAAA
NM_003935.3-1977s1c1	TRCN0000049314	TOP3B	8940	CDS	CCCTGTGCATATCAACAACAT
NM_003935.3-2526s1c1	TRCN0000049315	TOP3B	8940	CDS	CCGAGACATGAAGAAAGGCAT
NM_003935.3-1467s1c1	TRCN0000049313	TOP3B	8940	CDS	CCCTGAGAACTTTGACCTGAA
NM_007027.3-4768s21c1	TRCN0000369629	TOPBP1	11073	3UTR	GATAGATTTGGGTAGTAATTT
NM_007027.2-2204s1c1	TRCN0000049405	TOPBP1	11073	CDS	GCTGCAAAGAAGTGGAATTTA
NM_007027.2-2412s1c1	TRCN0000049403	TOPBP1	11073	CDS	CCGTCGTTACACCTTTAGATA
NM_007027.2-1056s1c1	TRCN0000049406	TOPBP1	11073	CDS	GCGTAAGTGAATCAATATGTA
NM_007027.2-1616s1c1	TRCN0000049404	TOPBP1	11073	CDS	CCCTTTAATGATTCTACTCAT
NM_000546.x-309s1c1	TRCN0000003754	TP53	7157	CDS	TCAGACCTATGGAAACTACTT
NM_000546.4-373s21c1	TRCN0000342259	TP53	7157	CDS	GTCCAGATGAAGCTCCCAGAA
NM_000546.4-887s21c1	TRCN0000342334	TP53	7157	CDS	CACCATCCACTACAACTACAT
NM_000546.4-1041s21c1	TRCN0000342335	TP53	7157	CDS	CGGCGCACAGAGGAAGAGAAT
NM_000546.4-1619s21c1	TRCN0000342261	TP53	7157	3UTR	GAGGGATGTTTGGGAGATGTA
NM_005657.1-2981s21c1	TRCN0000229639	TP53BP1	7158	CDS	CAGTACTCCTATTGGTATTAG
NM_005657.1-6094s21c1	TRCN0000229640	TP53BP1	7158	3UTR	GATACTTGGTCTTACTGGTTT
NM_005657.1-1219s1c1	TRCN0000018869	TP53BP1	7158	CDS	CCCTTGTTCAGGACAGTCTTT
NM_005657.1-219s21c1	TRCN0000218999	TP53BP1	7158	CDS	GATACTCCTTGCCTGATAATT
NM_005657.1-2332s1c1	TRCN0000018866	TP53BP1	7158	CDS	CCAGTGTGATTAGTATTGATT
NM_033629.1-1404s1c1	TRCN0000007902	TREX1	11277	CDS	CCAAGGAAGAGCTACAGCCTA
NM_033629.2-965s21c1	TRCN0000315304	TREX1	11277	CDS	GGATAGCATCACTGCGCTGAA
NM_033629.2-1047s21c1	TRCN0000315361	TREX1	11277	CDS	AGCATCTACACTCGCCTGTAT
NM_033629.2-1316s21c1	TRCN0000315303	TREX1	11277	CDS	CAAGGATCTTCCTCCAGTGAA
NM_033629.1-956s1c1	TRCN0000011208	TREX1	11277	CDS	CTTGCCCTTCTCCCAGCCCAA
NM_080700.1-1787s1c1	TRCN0000007906	TREX2	11219	CDS	CGGCAGCCTCTTCCACCGCTA
NM_080700.1-1376s1c1	TRCN0000011209	TREX2	11219	CDS	CCACCGCTCCTCCCTGGAGAA
NM_080700.1-1615s1c1	TRCN0000007903	TREX2	11219	CDS	TGGCCCACAATGGCTTTGATT
NM_080700.1-1232s1c1	TRCN0000007904	TREX2	11219	CDS	CTCTAGTTTGAGGACTTGCTA
NM_080700.1-1189s1c1	TRCN0000007905	TREX2	11219	CDS	TGGATGATTGTGGCAGCAGAA
NM_003336.x-566s1c1	TRCN0000004008	UBE2A	7319	CDS	CCAGGAGAACAAACGGGAATA
NM_003336.2-611s21c1	TRCN0000350341	UBE2A	7319	CDS	AGAACAAAGCTGGCGTGATTG
NM_003336.2-417s21c1	TRCN0000320582	UBE2A	7319	CDS	GTCTATGCAGATGGTAGTATA
NM_003336.2-277s21c1	TRCN0000350269	UBE2A	7319	CDS	TGGTGTGGAACGCGGTCATTT
NM_003336.2-694s21c1	TRCN0000320625	UBE2A	7319	3UTR	ACCTCCCTACTCCTGTCATTA
NM_003339.x-907s1c1	TRCN0000003387	UBE2D2	7322	CDS	CTCCAGCACTAACTATTTCAA
NM_003339.2-946s21c1	TRCN0000314505	UBE2D2	7322	CDS	GTTCTCTGTTGTGTGATCCCA
NM_003339.2-937s21c1	TRCN0000350299	UBE2D2	7322	CDS	TGTCCATCTGTTCTCTGTTGT
NM_003339.x-699s1c1	TRCN0000003389	UBE2D2	7322	CDS	CCTGTTGGAGATGATATGTTC
NM_003339.2-756s21c1	TRCN0000314554	UBE2D2	7322	CDS	CCCTATCAGGGTGGAGTATTT
NM_003345.3-545s1c1	TRCN0000007205	UBE2I	7329	CDS	GCCTACACGATTTACTGCCAA
NM_003345.3-500s21c1	TRCN0000355634	UBE2I	7329	CDS	GAACTTCTAAATGAACCAAAT
NM_003345.3-538s21c1	TRCN0000320448	UBE2I	7329	CDS	AGCAGAGGCCTACACGATTTA
NM_003345.3-693s21c1	TRCN0000320445	UBE2I	7329	3UTR	GCAAATCTAAAGTTGCTCCAT
NM_003345.3-606s21c1	TRCN0000368347	UBE2I	7329	CDS	AGAAGTTTGCGCCCTCATAAG
NM_003347.2-328s21c1	TRCN0000272876	UBE2L3	7332	CDS	AGGTCTGTCTGCCAGTAATTA
NM_003347.2-918s21c1	TRCN0000272875	UBE2L3	7332	3UTR	CACTTTCTGGCACCGAGTTTA
NM_003347.2-459s21c1	TRCN0000272913	UBE2L3	7332	CDS	GAATACTCTAAGGACCGTAAA
NM_003347.2-270s21c1	TRCN0000272963	UBE2L3	7332	CDS	CCACCGAAGATCACATTTAAA
NM_003347.2-249s1c1	TRCN0000007209	UBE2L3	7332	CDS	CCAGCAGAGTACCCATTCAAA
NM_003348.3-537s1c1	TRCN0000007216	UBE2N	7334	CDS	CCTTCCAGAAGAATACCCAAT
NM_003348.3-606s21c1	TRCN0000368937	UBE2N	7334	CDS	AGACAAGTTGGGAAGAATATG
NM_003348.3-773s1c1	TRCN0000007215	UBE2N	7334	CDS	CCATAGAAACAGCTAGAGCAT
NM_003348.3-694s21c1	TRCN0000318498	UBE2N	7334	CDS	GCCTTGTTAAGTGCTCCCAAT
NM_003348.3-2012s1c1	TRCN0000007213	UBE2N	7334	3UTR	GCTGAGGCATTTGTGAGTCTT
NM_013282.x-1299s1c1	TRCN0000004352	UHRF1	29128	CDS	CCGCACCAAGGAATGTACCAT
NM_013282.3-708s21c1	TRCN0000273315	UHRF1	29128	CDS	ATGTGGGATGAGACGGAATTG
NM_013282.3-875s21c1	TRCN0000273313	UHRF1	29128	CDS	CGTCATTTACCACGTGAAATA
NM_013282.x-3235s1c1	TRCN0000004353	UHRF1	29128	3UTR	GCCTTTGATTCGTTCCTTCTT
NM_013282.3-1851s21c1	TRCN0000273317	UHRF1	29128	CDS	GCGCTGGCTCTCAACTGCTTT
NM_003362.2-893s21c1	TRCN0000331100	UNG	7374	CDS	TGATAGGAAGCGGCACCATGT
NM_003362.2-656s21c1	TRCN0000296982	UNG	7374	CDS	GTCTACAGACATAGAGGATTT
NM_003362.2-758s21c1	TRCN0000377436	UNG	7374	CDS	CCATCAAGCCAACTCTCATAA
NM_003362.2-807s1c1	TRCN0000082900	UNG	7374	CDS	GCAGTTGTGTCCTGGCTAAAT
NM_003362.2-1577s1c1	TRCN0000082898	UNG	7374	3UTR	GCCCAGAAATTAGGGCTCAAT
NM_003368.4-1003s21c1	TRCN0000342330	USP1	7398	CDS	GACTGAATAATCTCGGCAATA
NM_003368.4-1646s21c1	TRCN0000342331	USP1	7398	CDS	CCAGAGACAAACTAGATCAAA
NM_003368.x-3139s1c1	TRCN0000004046	USP1	7398	3UTR	GCTCGTATTTGTATTCTCCAT
NM_003368.4-2367s21c1	TRCN0000342332	USP1	7398	CDS	GCTAGTGGTTTGGAGTTTGAT
NM_003368.x-2615s1c1	TRCN0000004045	USP1	7398	CDS	CCAGTGACCAAACAGGCATTA
NM_000553.2-2541s1c1	TRCN0000004902	WRN	7486	CDS	CCTGTTTATGTAGGCAAGATT
NM_000553.2-2934s1c1	TRCN0000004900	WRN	7486	CDS	CGTTGCTTAAATCTGAGAAAT
NM_000553.2-5088s1c1	TRCN0000004903	WRN	7486	3UTR	GCTGGCAATTACCAGAACAAT
NM_000553.2-1047s1c1	TRCN0000004901	WRN	7486	CDS	CCATTATACAATAGAGGGAAA
NM_000553.2-5319s1c1	TRCN0000004899	WRN	7486	3UTR	CCTGTAAGATTGCTTTAAGAA
NM_020135.x-2064s1c1	TRCN0000004525	WRNIP1	56897	CDS	CTGATGAAGGATTTGGGCTAT
NM_020135.x-1302s1c1	TRCN0000004527	WRNIP1	56897	CDS	CGCTGTCGAGTGATTGTTCTT
NM_020135.x-1974s1c1	TRCN0000004529	WRNIP1	56897	CDS	AGCGCCTACAACAACGTCAAA
NM_020135.x-1042s1c1	TRCN0000004528	WRNIP1	56897	CDS	ACAGCAAGAAACATAGCATAA
NM_020135.x-2268s1c1	TRCN0000004526	WRNIP1	56897	3UTR	GTTGCCTGGTGGAAGTTAGAA
NM_006297.1-920s1c1	TRCN0000007914	XRCC1	7515	CDS	GACCTAAATTGCCAGCTCCAA
NM_006297.2-1810s21c1	TRCN0000273634	XRCC1	7515	CDS	CGATACGTCACAGCCTTCAAT
NM_006297.1-1489s1c1	TRCN0000007913	XRCC1	7515	CDS	CCAGTGCTCCAGGAAGATATA
NM_006297.2-1541s21c1	TRCN0000273635	XRCC1	7515	CDS	AGTCAGAAGGACAGGACAATG
NM_006297.2-1748s21c1	TRCN0000273633	XRCC1	7515	CDS	TCCAGGGCAAGCACTTCTTTC
NM_005431.1-662s21c1	TRCN0000255930	XRCC2	7516	CDS	TGCAACGACACAAACTATAAT
NM_005431.1-457s1c1	TRCN0000083059	XRCC2	7516	CDS	CCCACTTACTTCTTACACTTT
NM_005431.1-456s1c1	TRCN0000083062	XRCC2	7516	CDS	ACCCACTTACTTCTTACACTT
NM_005431.1-1848s21c1	TRCN0000255928	XRCC2	7516	3UTR	ATGAGACCACACACCTATAAT
NM_005431.1-347s21c1	TRCN0000255927	XRCC2	7516	CDS	TGATATGCTCCGGCTAGTTAC
NM_005432.2-858s1c1	TRCN0000083046	XRCC3	7517	CDS	CTGCTTCAGAAGCTCCGATTT
NM_005432.2-393s1c1	TRCN0000083045	XRCC3	7517	CDS	GCTGCAATTAAGAAAGCCAAA
NM_005432.2-920s1c1	TRCN0000083047	XRCC3	7517	CDS	CTTGTTGGAGTGTGTGAATAA
NM_005432.2-381s1c1	TRCN0000083044	XRCC3	7517	CDS	CCCAGAATTATTGCTGCAATT
NM_005432.2-1719s1c1	TRCN0000083043	XRCC3	7517	3UTR	GCCTGCTTCTTCTCTCCATAT
NM_022406.1-662s1c1	TRCN0000040114	XRCC4	7518	CDS	CGGTTTATTCTGGTGTTGAAT
NM_022406.x-621s1c1	TRCN0000009875	XRCC4	7518	CDS	TGTGTGAGTGCTAAGGAAGCT
NM_022406.1-365s1c1	TRCN0000040116	XRCC4	7518	CDS	CCAGCTGATGTATACACGTTT
NM_022406.1-989s1c1	TRCN0000040117	XRCC4	7518	CDS	CCTCAGGAGAATCAGCTTCAA
NM_022406.x-513s1c1	TRCN0000009874	XRCC4	7518	CDS	TATTGCTTGGACACCATTGCA
NM_021141.x-2097s1c1	TRCN0000018363	XRCC5	7520	CDS	AGAGGAAGCCTCTGGAAGTTC
NM_021141.3-1368s21c1	TRCN0000288700	XRCC5	7520	CDS	CCTCATATCAAGCATAACTAT
NM_021141.x-1707s1c1	TRCN0000010467	XRCC5	7520	CDS	TGAAGATGGACCTACAGCTAA
NM_021141.3-2357s21c1	TRCN0000307986	XRCC5	7520	3UTR	AATCTAAGAGAGCTGCCATCG
NM_021141.3-185s21c1	TRCN0000288701	XRCC5	7520	CDS	CGTGGGCTTTACCATGAGTAA
NM_001469.2-976s1c1	TRCN0000039612	XRCC6	2547	CDS	GCTGGATAATCCAGGTGCAAA
NM_001469.2-1135s1c1	TRCN0000039609	XRCC6	2547	CDS	GATGAGTCATAAGAGGATCAT
NM_001469.3-1993s21c1	TRCN0000353003	XRCC6	2547	3UTR	GAAGAGTCTACCCGACATAAG
NM_001469.3-1043s21c1	TRCN0000332966	XRCC6	2547	CDS	CGTCAGATTATACTGGAGAAA
NM_001469.3-1595s21c1	TRCN0000332902	XRCC6	2547	CDS	CCCAAGGTTGAAGCAATGAAT
NM_033276.2-365s21c1	TRCN0000359023	XRCC6BP1	91419	CDS	TGCCAGAATAATATCCATAAT
NM_033276.2-405s21c1	TRCN0000358942	XRCC6BP1	91419	CDS	TGGTCACACACGAGCTTATTC
NM_033276.1-763s1c1	TRCN0000135049	XRCC6BP1	91419	CDS	CCGTGATCGGTATTATTCAAA
NM_033276.1-527s1c1	TRCN0000135720	XRCC6BP1	91419	CDS	GACTGCTCACTTGTCAATGAA
NM_033276.2-901s21c1	TRCN0000359024	XRCC6BP1	91419	3UTR	GACTGTGATTCTAGCATATTA
NM_012255.3-624s21c1	TRCN0000293639	XRN2	22803	CDS	TACATAGCTGATCGTTTAAAT
NM_012255.2-810s1c1	TRCN0000049898	XRN2	22803	CDS	CCACACATGAACCGAACTTTA
NM_012255.3-3244s21c1	TRCN0000293640	XRN2	22803	3UTR	GTGTATTCTAGATCATCTAAG
NM_012255.2-1013s1c1	TRCN0000049900	XRN2	22803	CDS	CGTGAGTATTTGGAAAGAGAA
NM_012255.3-1952s21c1	TRCN0000293611	XRN2	22803	CDS	TGATCCTGATTCTAGTATAAT
