# Supplementary material for: PARP3 is a promoter of chromosomal rearrangements and limits G4 DNA
Source: Nat Commun. 2017 Apr 27;8:15110. doi: 10.1038/ncomms15110 (PMC5414184; doi:10.1038/ncomms15110)
Supplement: Supplementary Data 2 — DNA Repair Factor Screen Results. For each transgene (GFP and CD4), data for each shRNA is represented as log2 of reads in input, transgene-positive (positive), transgene-negative (negative) populations, and the difference between the transgene-positive and transgene-negative (pos-neg) values. [file ncomms15110-s3.xlsx]

## Sheet: Sheet1
Supplementary Table 2. DNA Repair Factor Screen Results. For each transgene (GFP and CD4), data for each shRNA is represented as log2 of reads in input, transgene-positive (positive), transgene-negative (negative) populations, and the difference between the transgene-positive and transgene-negative (pos-neg) values.
									Average Log2 reads in GFP replicates				Average Log2 reads in CD4 replicates
Clone ID							Symbol	Target sequence	Input	positive	negative	pos-neg	Input	positive	negative	pos-neg
TRCN0000352783	TRCN0000352783	TRCN0000352783	1	NM_080649.1-1305s21c1	pLKO_TRC005	328	APEX1	CAGAGAAATCTGCATTCTATT	10.357	8.73978	8.44684	0.29294	10.7731	9.02732	8.6255	0.401824
TRCN0000342687	TRCN0000342687	TRCN0000342687	1	NM_080649.1-1140s21c1	pLKO_TRC005	328	APEX1	CCACTCTCTGTTACCTGCATT	10.3151	7.88128	7.71152	0.169754	10.0428	7.25955	6.77624	0.483315
TRCN0000342686	TRCN0000342686	TRCN0000342686	1	NM_080649.1-609s21c1	pLKO_TRC005	328	APEX1	GCCTGGACTCTCTCATCAATA	9.72928	9.0987	8.67716	0.421537	9.85784	9.3898	9.52974	-0.13994
TRCN0000011214	TRCN0000011214	TRCN0000011214	1	NM_080649.1-740s1c1	pLKO.1	328	APEX1	GCCGGGTGATTGTGGCTGAAT	9.92697	10.6128	10.5072	0.10559	9.65927	10.7421	10.6835	0.0585716
TRCN0000342750	TRCN0000342750	TRCN0000342750	1	NM_080649.1-497s21c1	pLKO_TRC005	328	APEX1	CCTGGATTAAGAAGAAAGGAT	10.8547	10.6131	10.4383	0.1748	10.3011	9.49454	10.4377	-0.943149
TRCN0000049659	TRCN0000049659	TRCN0000049659	1	NM_014481.2-594s1c1	pLKO.1	27301	APEX2	GCTTCTATCGTTTGCTGCAAA	9.73453	10.5212	10.1769	0.344207	9.44084	10.4384	10.1689	0.269465
TRCN0000226761							APEX2	CCTACCCTTCTCTTCCTCTTT	9.20838	9.1713	9.09112	0.0801756	9.31858	8.24228	9.10709	-0.864812
TRCN0000226754							APEX2	AGAAGGAGTTACGGACCTCAT	10.4386	8.28206	8.38883	-0.106776	9.85451	7.49273	6.85484	0.637891
TRCN0000226757							APEX2	GCTAGTCTTTAAGATGCGCTT	9.78631	10.5198	9.75968	0.760145	10.7956	9.75226	9.79688	-0.0446112
TRCN0000226758							APEX2	GCCACCTTCTGTAAGGACAAT	10.2925	7.43762	7.47193	-0.0343116	10.0217	6.86972	6.43745	0.432267
TRCN0000144122	TRCN0000144122	TRCN0000144122	1	NM_173545.1-1314s1c1	pLKO.1	200558	APLF	CATCCTGGTGATAGTGATTAT	0.992391	1.24721	2.16087	-0.913663	3.50742	1.54323	2.53506	-0.991837
TRCN0000122074	TRCN0000122074	TRCN0000122074	1	NM_173545.1-516s1c1	pLKO.1	200558	APLF	CCCGTGATTAATTTACCTCAT	5.10242	6.67135	7.81737	-1.14602	6.72134	8.14451	9.18105	-1.03653
TRCN0000195474	TRCN0000195474	TRCN0000195474	1	NM_000051.3-12787s1c1	pLKO.1	472	ATM	CCTACTTTGTGCAGGTCATAC	10.1239	9.19525	8.11799	1.07726	9.87238	8.57253	7.58355	0.98898
TRCN0000039948	TRCN0000039948	TRCN0000039948	1	NM_000051.2-9380s1c1	pLKO.1	472	ATM	CCTTTCATTCAGCCTTTAGAA	8.21379	7.39716	5.59141	1.80575	9.54259	6.1743	6.04152	0.132779
TRCN0000194861	TRCN0000194861	TRCN0000194861	1	NM_000051.3-4332s1c1	pLKO.1	472	ATM	CCAAGGTCTATGATATGCTTA	9.31215	8.23138	7.57675	0.654628	9.59578	7.64981	7.56516	0.0846495
TRCN0000194969	TRCN0000194969	TRCN0000194969	1	NM_000051.3-9358s1c1	pLKO.1	472	ATM	CAAACGAAATCTCAGTGATAT	11.8339	12.1044	12.5034	-0.399046	10.8463	11.7482	11.7897	-0.0415224
TRCN0000196335	TRCN0000196335	TRCN0000196335	1	NM_000051.3-1851s1c1	pLKO.1	472	ATM	GTATTACCTTTCGTGGTATAA	10.6724	11.9737	12.2582	-0.284507	10.219	11.5839	11.7956	-0.211777
TRCN0000336884	TRCN0000336884	TRCN0000336884	1	NM_015251.2-729s21c1	pLKO_TRC005	23300	ATMIN	GAAGTTATCCAACAAGACCAT	9.93124	9.73314	8.31124	1.4219	9.81577	9.69267	8.35442	1.33826
TRCN0000141397	TRCN0000141397	TRCN0000141397	1	NM_015251.2-2039s1c1	pLKO.1	23300	ATMIN	CGGACTTCTTACTCGCAGATA	10.2255	8.1844	7.54849	0.635914	9.89607	7.43124	6.72309	0.70815
TRCN0000141957	TRCN0000141957	TRCN0000141957	1	NM_015251.2-2363s1c1	pLKO.1	23300	ATMIN	GCAACGAAACTCAGACAGCAA	8.75641	6.88165	5.97038	0.91127	9.05937	5.34078	5.30121	0.0395705
TRCN0000141164	TRCN0000141164	TRCN0000141164	1	NM_015251.2-1502s1c1	pLKO.1	23300	ATMIN	CCAGTGGGATAGAAAGTCCAA	8.93976	8.09564	7.40483	0.690809	8.89955	7.56005	7.83391	-0.273861
TRCN0000336954	TRCN0000336954	TRCN0000336954	1	NM_015251.2-866s21c1	pLKO_TRC005	23300	ATMIN	CTCTTACAACACCACCGAGAT	5.58735	5.24015	5.23319	0.00695495	8.26923	6.74967	7.59186	-0.842185
TRCN0000039615	TRCN0000039615	TRCN0000039615	1	NM_001184.2-1945s1c1	pLKO.1	545	ATR	GCCGCTAATCTTCTAACATTA	9.43071	8.33106	7.7793	0.551758	8.96587	7.38506	6.89046	0.494596
TRCN0000039616	TRCN0000039616	TRCN0000039616	1	NM_001184.2-6598s1c1	pLKO.1	545	ATR	GCCAAAGTATTTCTAGCCTAT	9.98815	11.1182	10.9666	0.151601	10.0999	11.4082	11.0913	0.316834
TRCN0000219647	TRCN0000219647	TRCN0000219647	1	NM_001184.3-314s1c1	pLKO.1	545	ATR	CTCCGTGATGTTGCTTGATTT	10.6477	11.1339	11.0294	0.104531	10.0632	10.8304	10.572	0.258341
TRCN0000344499	TRCN0000344499	TRCN0000344499	1	NM_001184.3-669s21c1	pLKO_TRC005	545	ATR	GATGAACACATGGGATATTTA	8.4277	3.41454	3.03469	0.379854	9.63717	1.12043	1.88588	-0.765455
TRCN0000039613	TRCN0000039613	TRCN0000039613	1	NM_001184.2-8099s1c1	pLKO.1	545	ATR	CTGTGGTTGTATCTGTTCAAT	8.81481	6.32756	5.67456	0.653008	8.7987	3.96449	5.11273	-1.14825
TRCN0000013591	TRCN0000013591	TRCN0000013591	1	NM_000489.2-4491s1c1	pLKO.1	546	ATRX	CGACGTATTAAGGTTCAAGAA	9.2566	5.92334	5.51367	0.40967	9.97155	5.8032	5.18704	0.616162
TRCN0000342811	TRCN0000342811	TRCN0000342811	1	NM_000489.3-2357s21c1	pLKO_TRC005	546	ATRX	GATAATCCTAAGCCTAATAAA	9.13921	8.94711	8.35107	0.596039	9.19279	8.04575	7.97687	0.0688807
TRCN0000013590	TRCN0000013590	TRCN0000013590	1	NM_000489.2-2215s1c1	pLKO.1	546	ATRX	CGACAGAAACTAACCCTGTAA	9.70573	9.91213	9.36565	0.546484	9.43011	8.78633	8.96868	-0.182351
TRCN0000342874	TRCN0000342874	TRCN0000342874	1	NM_000489.3-6464s21c1	pLKO_TRC005	546	ATRX	CTTCGAAACATTGACTATTAC	9.55971	7.13734	7.55311	-0.415764	9.15556	6.53276	6.25079	0.28197
TRCN0000013592	TRCN0000013592	TRCN0000013592	1	NM_000489.2-1681s1c1	pLKO.1	546	ATRX	CCGGTGGTGAACATAAGAAAT	10.9673	12.2141	12.091	0.123123	10.5038	11.5326	12.2474	-0.714843
TRCN0000273476	TRCN0000273476	TRCN0000273476	1	NM_000057.2-4354s21c1	pLKO_TRC005	641	BLM	ACCGAATCTCAATGTACATAG	11.4455	11.7348	10.7133	1.02158	10.6553	10.9001	10.2551	0.644998
TRCN0000273475	TRCN0000273475	TRCN0000273475	1	NM_000057.2-1181s21c1	pLKO_TRC005	641	BLM	GACGCTAGACAGATAAGTTTA	10.9937	8.11125	7.75053	0.360727	10.3832	7.71841	7.33213	0.386276
TRCN0000004908	TRCN0000004908	TRCN0000004908	1	NM_000057.1-418s1c1	pLKO.1	641	BLM	CGAAGGAAGTTGTATGCACTA	9.03895	9.61574	9.69851	-0.082764	8.7551	8.89331	8.99491	-0.101604
TRCN0000004904	TRCN0000004904	TRCN0000004904	1	NM_000057.1-1541s1c1	pLKO.1	641	BLM	GCCTTTATTCAATACCCATTT	8.38352	7.02511	7.00835	0.0167625	9.10659	6.56494	7.08243	-0.517492
TRCN0000004905	TRCN0000004905	TRCN0000004905	1	NM_000057.1-523s1c1	pLKO.1	641	BLM	CCATCAATGATTGGGATGATA	9.86383	5.83381	5.6678	0.166008	9.88909	3.26704	4.85182	-1.58478
TRCN0000244987	TRCN0000244987	TRCN0000244987	1	NM_007294.2-5058s21c1	pLKO_TRC005	672	BRCA1	ACTGATACTGCTGGGTATAAT	10.1396	8.20512	7.32012	0.884999	10.1672	7.70271	6.52926	1.17345
TRCN0000244986	TRCN0000244986	TRCN0000244986	1	NM_007294.2-3465s21c1	pLKO_TRC005	672	BRCA1	TTGCAACCTGAGGTCTATAAA	8.17111	6.26382	5.33693	0.926897	8.74386	4.9758	4.38352	0.592286
TRCN0000039837	TRCN0000039837	TRCN0000221591	1	NM_007294.1-356s1c2	pLKO.1	672	BRCA1	GCCTACAAGAAAGTACGAGAT	10.4249	9.66263	9.46311	0.199524	9.45569	8.78704	8.00408	0.782967
TRCN0000244984	TRCN0000244984	TRCN0000244984	1	NM_007294.2-498s21c1	pLKO_TRC005	672	BRCA1	GAGTATGCAAACAGCTATAAT	8.66817	6.64439	7.17876	-0.534373	9.00615	6.48717	5.33699	1.15018
TRCN0000039833	TRCN0000039833	TRCN0000221587	1	NM_007294.1-6116s1c2	pLKO.1	672	BRCA1	CCCTAAGTTTACTTCTCTAAA	9.26696	8.21861	8.2311	-0.0124972	8.88888	7.37569	6.94967	0.426023
TRCN0000010306	TRCN0000010306	TRCN0000010306	1	NM_000059.x-10567s1c1	pLKO.1	675	BRCA2	TAGTACTTATGTTGCACAATG	11.3986	11.6354	11.4166	0.218848	10.952	11.7574	11.377	0.380431
TRCN0000312567	TRCN0000312567	TRCN0000312567	1	NM_000059.3-664s21c1	pLKO_TRC005	675	BRCA2	TACAATGTACACATGTAACAC	8.80494	8.40663	8.06562	0.341013	8.72541	7.17641	7.01496	0.161442
TRCN0000312559	TRCN0000312559	TRCN0000312559	1	NM_000059.3-8969s21c1	pLKO_TRC005	675	BRCA2	AGCTTACCTTGAGGGTTATTT	9.57964	7.02501	6.833	0.19201	9.66689	6.49965	6.56991	-0.0702665
TRCN0000040195	TRCN0000040195	TRCN0000040195	1	NM_000059.1-7859s1c1	pLKO.1	675	BRCA2	GCGTTTCTAAACATTGCATAA	8.38108	8.32356	8.07565	0.247912	8.43809	8.1664	8.33824	-0.171839
TRCN0000049916	TRCN0000049916	TRCN0000049916	1	NM_032043.1-444s1c1	pLKO.1	83990	BRIP1	CCAAGGAACTTCACGTCATTT	10.4551	8.81685	7.7398	1.07706	10.7722	8.06176	7.99397	0.0677916
TRCN0000049915	TRCN0000049915	TRCN0000049915	1	NM_032043.1-2662s1c1	pLKO.1	83990	BRIP1	GCTCTTATTCTAGTGGATGAT	10.5966	10.1177	9.8036	0.314116	10.0763	8.92207	8.50402	0.41805
TRCN0000049913	TRCN0000049913	TRCN0000049913	1	NM_032043.1-559s1c1	pLKO.1	83990	BRIP1	GCTAAGAAACAGGCATCCATA	10.2027	9.79552	9.64671	0.148804	11.2865	9.1319	9.07255	0.0593566
TRCN0000049914	TRCN0000049914	TRCN0000049914	1	NM_032043.1-2012s1c1	pLKO.1	83990	BRIP1	CGTCAGAACTTGGTGTTACAT	9.97464	8.31465	8.8377	-0.523054	10.1693	7.20222	8.01844	-0.816225
TRCN0000368638	TRCN0000368638	TRCN0000368638	1	NM_032043.1-2693s21c1	pLKO_TRC005	83990	BRIP1	ATAACCCAAGTCGCTATATAT	9.11193	5.16227	6.29769	-1.13542	9.21474	5.20209	5.80937	-0.60728
TRCN0000039855	TRCN0000039855	TRCN0000039855	1	NM_001274.2-1378s1c1	pLKO.1	1111	CHEK1	GTTGTATGAATCAGGTTACTA	9.47841	4.41426	3.32125	1.09301	9.68661	1.94684	0.292365	1.65448
TRCN0000199796	TRCN0000199796	TRCN0000199796	1	NM_001274.2-793s1c1	pLKO.1	1111	CHEK1	GTGACAGCTGTCAGGAGTATT	8.9544	4.54048	2.19606	2.34442	10.2834	3.93297	4.21888	-0.285908
TRCN0000000501	TRCN0000000501	TRCN0000000501	1	NM_001274.x-234s1c1	pLKO.1	1111	CHEK1	GCTGTGAATAGAGTAACTGAA	8.6808	6.06464	6.00393	0.0607171	8.79564	5.46892	5.56737	-0.0984556
TRCN0000000502	TRCN0000000502	TRCN0000000502	1	NM_001274.x-510s1c1	pLKO.1	1111	CHEK1	GTGGTTTATCTGCATGGTATT	10.0406	9.08873	9.14495	-0.0562162	9.74199	8.09958	8.27646	-0.176878
TRCN0000039856	TRCN0000039856	TRCN0000039856	1	NM_001274.2-1196s1c1	pLKO.1	1111	CHEK1	GCCCACATGTCCTGATCATAT	3.73932	2.71041	4.36912	-1.65872	4.68451	0.628546	1.94154	-1.31299
TRCN0000195222	TRCN0000195222	TRCN0000195222	1	NM_007194.3-919s1c1	pLKO.1	11200	CHEK2	CCTTGCATCATCAAGATTAAA	10.0701	10.0485	9.52069	0.527821	9.76114	9.53854	8.66473	0.873811
TRCN0000344538	TRCN0000344538	TRCN0000344538	1	NM_007194.3-1205s21c1	pLKO_TRC005	11200	CHEK2	CCTCTCTCATGAGAACCTTAT	9.87875	8.27102	7.83438	0.436638	9.29393	7.69169	7.16451	0.527185
TRCN0000010209	TRCN0000010209	TRCN0000010209	1	NM_007194.x-1156s1c1	pLKO.1	11200	CHEK2	GAACAGATAAATACCGAACAT	9.85759	8.69135	8.7073	-0.0159531	9.81046	9.02621	8.4327	0.593513
TRCN0000039946	TRCN0000039946	TRCN0000039946	1	NM_007194.2-1071s1c1	pLKO.1	11200	CHEK2	GCCAATCTTGAATGTGTGAAT	2.89615	6.22316	5.88274	0.340413	1.75504	5.65973	5.76965	-0.109915
TRCN0000010213	TRCN0000010213	TRCN0000010213	1	NM_007194.x-894s1c1	pLKO.1	11200	CHEK2	ACGATGCCAAACTCCAGCCAG	10.5501	10.6514	10.7187	-0.0673353	10.7055	10.2102	10.1191	0.091151
TRCN0000271381	TRCN0000271381	TRCN0000271381	1	NM_014881.2-2644s21c1	pLKO_TRC005	9937	DCLRE1A	GAATCTGAAGCAGTCAATTTA	10.109	5.6154	3.78956	1.82583	9.55018	3.50796	3.28444	0.223519
TRCN0000271380	TRCN0000271380	TRCN0000271380	1	NM_014881.2-2249s21c1	pLKO_TRC005	9937	DCLRE1A	GTACACCTGCTCCGAAGTATT	10.9166	10.1335	9.67904	0.454488	10.1997	9.29698	8.28934	1.00764
TRCN0000271437	TRCN0000271437	TRCN0000271437	1	NM_014881.2-1335s21c1	pLKO_TRC005	9937	DCLRE1A	GGTTTCAAATGATCCCTTATT	9.70144	8.27091	7.72123	0.549678	9.56326	7.92485	7.03888	0.885969
TRCN0000271379	TRCN0000271379	TRCN0000271379	1	NM_014881.2-2619s21c1	pLKO_TRC005	9937	DCLRE1A	GAGATCAGATCACCTTATTAA	10.0704	8.35098	8.73975	-0.388773	9.51161	7.91965	7.57039	0.349262
TRCN0000136553	TRCN0000136553	TRCN0000136553	1	NM_014881.2-999s1c1	pLKO.1	9937	DCLRE1A	CCCAAAGATACGTCCAGTTTA	10.4604	10.2904	10.5692	-0.278812	10.2654	10.5581	10.8871	-0.32902
TRCN0000271486	TRCN0000271486	TRCN0000271486	1	NM_022836.2-349s21c1	pLKO_TRC005	64858	DCLRE1B	CGTCACCTACAGGTATCTAAG	11.0461	9.8252	9.42651	0.398687	10.5022	9.46158	9.0481	0.41348
TRCN0000271487	TRCN0000271487	TRCN0000271487	1	NM_022836.2-1480s21c1	pLKO_TRC005	64858	DCLRE1B	TCTACAGATGAGGAGTTTATT	9.85719	8.08689	8.43507	-0.348171	9.76118	7.8065	7.3995	0.407
TRCN0000281802	TRCN0000281802	TRCN0000281802	1	NM_022836.2-577s21c1	pLKO_TRC005	64858	DCLRE1B	GGGAAACAGATCCATACTTTA	10.3205	9.4282	8.59456	0.833647	10.3747	7.85889	8.53228	-0.673395
TRCN0000072519	TRCN0000072519	TRCN0000072519	1	NM_022836.2-854s1c1	pLKO.1	64858	DCLRE1B	GCATCCATGCAGTAGACCATA	8.74842	7.75083	6.90005	0.850783	8.52441	4.00068	5.39242	-1.39173
TRCN0000271542	TRCN0000271542	TRCN0000271542	1	NM_022836.2-1242s21c1	pLKO_TRC005	64858	DCLRE1B	TGAGGAAAGTGCTGATCAATC	9.44367	7.31705	8.21436	-0.897313	9.39298	5.82577	6.04153	-0.215757
TRCN0000083380	TRCN0000083380	TRCN0000083380	1	NM_022487.1-842s1c1	pLKO.1	64421	DCLRE1C	CTGTGGAATTACTTCCAGAAA	10.2562	9.45456	8.37392	1.08064	9.87355	8.92612	7.77507	1.15105
TRCN0000276611	TRCN0000276611	TRCN0000276611	1	NM_022487.2-1212s21c1	pLKO_TRC005	64421	DCLRE1C	GATCCTCTGCCAATACCTTTA	10.6692	10.4388	9.24463	1.19417	10.6521	9.99025	9.33261	0.657648
TRCN0000083382	TRCN0000083382	TRCN0000083382	1	NM_022487.1-1362s1c1	pLKO.1	64421	DCLRE1C	CGTTTCACAAACTTTGTAGAT	10.3173	10.3258	9.61419	0.711634	9.50194	9.52231	9.49553	0.026783
TRCN0000083379	TRCN0000083379	TRCN0000083379	1	NM_022487.1-1849s1c1	pLKO.1	64421	DCLRE1C	GCAGAGATAAAGATGTGACAA	11.0916	11.4942	11.2817	0.212509	10.7716	10.6817	10.3416	0.340168
TRCN0000276609	TRCN0000276609	TRCN0000276609	1	NM_022487.2-2018s21c1	pLKO_TRC005	64421	DCLRE1C	ACGAGAGCATTTACAATATTT	12.0517	11.3163	11.9203	-0.603946	11.1135	11.6946	11.8428	-0.148225
TRCN0000315844	TRCN0000315844	TRCN0000315844	1	NM_001923.3-3901s21c1	pLKO_TRC005	1642	DDB1	CCTTGATTGGTGTTGCCAGTT	9.72178	4.65622	4.5663	0.0899121	10.0512	4.99619	4.6546	0.341587
TRCN0000082856	TRCN0000082856	TRCN0000082856	1	NM_001923.2-2716s1c1	pLKO.1	1642	DDB1	CGTGTACTCTATGGTGGAATT	9.64244	10.0066	9.87465	0.131903	9.82533	7.87617	8.42739	-0.551218
TRCN0000303569	TRCN0000303569	TRCN0000303569	1	NM_001923.3-655s21c1	pLKO_TRC005	1642	DDB1	TCCACTAGATCGCGATAATAA	9.7325	8.12319	8.47966	-0.356463	9.4921	7.94803	8.41371	-0.465681
TRCN0000315842	TRCN0000315842	TRCN0000315842	1	NM_001923.3-2098s21c1	pLKO_TRC005	1642	DDB1	CGACCGTAAGAAGGTGACTTT	9.21685	8.52374	9.8366	-1.31286	9.36105	6.70513	8.05824	-1.35311
TRCN0000082857	TRCN0000082857	TRCN0000082857	1	NM_001923.2-822s1c1	pLKO.1	1642	DDB1	CCTATCACAATGGTGACAAAT	7.87853	4.86656	7.45793	-2.59136	8.78308	4.26438	6.84784	-2.58346
TRCN0000083996	TRCN0000083996	TRCN0000083996	1	NM_000107.1-466s1c1	pLKO.1	1643	DDB2	TCTGGATTCTTACCGGATATT	8.32839	8.63678	8.03539	0.601388	8.85539	8.53148	7.98716	0.54432
TRCN0000083994	TRCN0000083994	TRCN0000083994	1	NM_000107.1-1211s1c1	pLKO.1	1643	DDB2	CCTCGCTACAACCTCATTGTT	10.5919	10.3744	9.43553	0.938902	10.5933	9.13435	8.89186	0.242492
TRCN0000083997	TRCN0000083997	TRCN0000083997	1	NM_000107.1-767s1c1	pLKO.1	1643	DDB2	GACACCATCAACATCTGGTTT	10.8381	10.6709	10.6164	0.0545586	11.5921	11.0432	10.996	0.0472383
TRCN0000083993	TRCN0000083993	TRCN0000083993	1	NM_000107.1-1526s1c1	pLKO.1	1643	DDB2	GCAGAGGTGGTGATTTGTTAA	10.4898	8.94539	9.54286	-0.597475	9.97354	9.34086	9.14601	0.194843
TRCN0000083995	TRCN0000083995	TRCN0000083995	1	NM_000107.1-658s1c1	pLKO.1	1643	DDB2	GCTGAAGTTTAACCCTCTCAA	9.04583	9.58843	9.80571	-0.21728	9.75575	9.51178	9.74563	-0.233853
TRCN0000049765	TRCN0000049765	TRCN0000049765	1	NM_152463.1-485s1c1	pLKO.1	146956	EME1	CCCTTTCCAAAGATCCCTGAA	10.502	9.72885	9.28589	0.442969	10.0621	9.82563	9.2822	0.54343
TRCN0000049764	TRCN0000049764	TRCN0000049764	1	NM_152463.1-1629s1c1	pLKO.1	146956	EME1	CGGATAAAGAACGCCAGAATT	9.71023	8.08123	8.31182	-0.230598	10.2048	8.07578	7.3475	0.728277
TRCN0000049763	TRCN0000049763	TRCN0000049763	1	NM_152463.1-1077s1c1	pLKO.1	146956	EME1	GCACTATGAAAGGGAAGGAAA	10.9902	10.4706	10.0304	0.440286	10.5374	10.2586	10.0753	0.183294
TRCN0000049767	TRCN0000049767	TRCN0000049767	1	NM_152463.1-1723s1c1	pLKO.1	146956	EME1	CAGGCGTATCTACCTTCAGAT	7.55421	5.30314	4.71454	0.588596	8.05915	4.2222	4.36816	-0.145963
TRCN0000049766	TRCN0000049766	TRCN0000049766	1	NM_152463.1-747s1c1	pLKO.1	146956	EME1	CCCTGAGAAGACAGGAAAGAA	7.6656	3.90084	2.39186	1.50898	8.28017	1.81109	2.80188	-0.990794
TRCN0000051060	TRCN0000051060	TRCN0000051060	1	NM_173627.2-444s1c1	pLKO.1	284131	ENDOV	CCTGCCACCTTGGCGTCCTTA	4.97687	6.0682	5.71176	0.356436	4.62473	6.25009	5.465	0.78509
TRCN0000051061	TRCN0000051061	TRCN0000051061	1	NM_173627.2-62s1c1	pLKO.1	284131	ENDOV	GAAACGCTGTCACTGTGGAAA	10.2392	11.6031	11.5512	0.0519345	9.48693	11.6379	11.0594	0.578489
TRCN0000051059	TRCN0000051059	TRCN0000051059	1	NM_173627.2-179s1c1	pLKO.1	284131	ENDOV	GTTGACGTGTCCTTCGTGAAA	11.1367	11.2991	11.5723	-0.273268	10.8196	10.6365	10.7099	-0.0734299
TRCN0000051062	TRCN0000051062	TRCN0000051062	1	NM_173627.2-245s1c1	pLKO.1	284131	ENDOV	CCTGAGCTCGAGGTGGTGTAT	10.99	9.899	10.1582	-0.259154	10.4693	9.76446	9.90204	-0.13758
TRCN0000051058	TRCN0000051058	TRCN0000051058	1	NM_173627.2-855s1c1	pLKO.1	284131	ENDOV	GAGAGTCCTCAGCACTTTGTT	11.1091	8.96614	9.46989	-0.503749	10.6472	9.25545	10.04	-0.78454
TRCN0000343852	TRCN0000343852	TRCN0000343852	1	NM_001983.2-191s21c1	pLKO_TRC005	2067	ERCC1	GCCGCCAGCAAGGAAGAAATT	10.0772	9.46446	8.90127	0.563193	9.84873	8.58008	8.80633	-0.226256
TRCN0000343853	TRCN0000343853	TRCN0000343853	1	NM_001983.2-253s21c1	pLKO_TRC005	2067	ERCC1	CCAAGCCCTTATTCCGATCTA	9.09657	7.11435	7.17189	-0.0575387	10.1302	7.18709	7.00333	0.183768
TRCN0000049920	TRCN0000049920	TRCN0000049920	1	NM_001983.2-946s1c1	pLKO.1	2067	ERCC1	CAAGAGAAGATCTGGCCTTAT	10.2855	10.8854	11.2008	-0.315377	10.8897	11.8055	11.8026	0.0029412
TRCN0000049919	TRCN0000049919	TRCN0000049919	1	NM_001983.2-505s1c1	pLKO.1	2067	ERCC1	CCTGGGAATTTGGCGACGTAA	9.03093	8.02983	8.27641	-0.246575	10.1902	7.84056	8.44483	-0.604276
TRCN0000049921	TRCN0000049921	TRCN0000049921	1	NM_001983.2-698s1c1	pLKO.1	2067	ERCC1	GCTGGCTAAGATGTGTATCCT	9.07843	7.80429	8.43382	-0.629538	9.78825	7.6714	8.06469	-0.39329
TRCN0000021941	TRCN0000021941	TRCN0000021941	1	NM_000400.2-1957s1c1	pLKO.1	2068	ERCC2	CCAGTTCCAGATTCGTGAGAA	11.1125	11.29	11.1898	0.100253	10.2212	10.8649	10.8482	0.0166846
TRCN0000021940	TRCN0000021940	TRCN0000021940	1	NM_000400.2-289s1c1	pLKO.1	2068	ERCC2	GCTTCGAAAGTTGCTCAACTT	10.3176	9.82532	9.82917	-0.00385177	10.0471	9.30075	9.38843	-0.0876827
TRCN0000021942	TRCN0000021942	TRCN0000021942	1	NM_000400.2-601s1c1	pLKO.1	2068	ERCC2	CCCATACTTCCTTGCTCGATA	11.2993	12.1784	12.2149	-0.0364294	10.865	11.6966	12.0676	-0.371071
TRCN0000275694	TRCN0000275694	TRCN0000275694	1	NM_000400.3-2348s21c1	pLKO_TRC005	2068	ERCC2	ATAAACGGTTCCTGGTGACTC	10.8804	11.1332	11.5714	-0.438135	10.3861	10.4119	10.776	-0.364075
TRCN0000275695	TRCN0000275695	TRCN0000275695	1	NM_000400.3-1394s21c1	pLKO_TRC005	2068	ERCC2	GCGTTTCCAGTCTGTCATCAT	7.40154	2.72159	4.96372	-2.24213	7.35246	1.5292	3.32262	-1.79341
TRCN0000359267	TRCN0000359267	TRCN0000359267	1	NM_000122.1-674s21c1	pLKO_TRC005	2071	ERCC3	GATCCGAGAATGCCGCTTAAG	9.69488	6.13376	5.46587	0.667896	9.90668	4.27168	4.07603	0.195649
TRCN0000359264	TRCN0000359264	TRCN0000359264	1	NM_000122.1-2131s21c1	pLKO_TRC005	2071	ERCC3	TCTTGGTAGATCAAGGTTATA	10.5498	10.2113	9.91662	0.294641	10.3396	9.90644	9.52123	0.385212
TRCN0000022081	TRCN0000022081	TRCN0000022081	1	NM_000122.1-1794s1c1	pLKO.1	2071	ERCC3	GCCCTAAAGGAATATGCCATT	9.97697	10.5422	10.5554	-0.0131882	9.25546	10.0901	9.84651	0.243577
TRCN0000359265	TRCN0000359265	TRCN0000359265	1	NM_000122.1-1815s21c1	pLKO_TRC005	2071	ERCC3	CGACTGAACAAACCCTATATC	9.24154	8.83439	8.59062	0.243766	9.47271	7.87046	8.57849	-0.708033
TRCN0000022083	TRCN0000022083	TRCN0000022083	1	NM_000122.1-1653s1c1	pLKO.1	2071	ERCC3	CGGGAATATGTGGCAATCAAA	7.80779	4.54834	5.47427	-0.925931	8.31861	4.93095	4.78672	0.144225
TRCN0000078585	TRCN0000078585	TRCN0000078585	1	NM_005236.1-666s1c1	pLKO.1	2072	ERCC4	GCTTGCTATACAGACTGCTAT	10.9709	10.9215	10.0121	0.909371	9.90571	9.99776	9.36015	0.637611
TRCN0000078583	TRCN0000078583	TRCN0000078583	1	NM_005236.1-2175s1c1	pLKO.1	2072	ERCC4	GCGCAAGAGTATCAGTGATTT	10.9086	10.0053	9.5092	0.496074	10.8628	9.14226	8.9735	0.16876
TRCN0000222715	TRCN0000222715	TRCN0000222715	1	NM_005236.1-1468s1c2	pLKO.1	2072	ERCC4	CGGAAGTTGACCTTAACTCAA	10.4733	10.3887	10.5087	-0.119993	10.2381	10.1886	9.73634	0.452237
TRCN0000078584	TRCN0000078584	TRCN0000078584	1	NM_005236.1-407s1c1	pLKO.1	2072	ERCC4	CCCACAGAATAATCGAGTCTT	11.0122	12.3347	12.9348	-0.600105	10.9818	12.7213	12.5755	0.145842
TRCN0000078587	TRCN0000078587	TRCN0000078587	1	NM_005236.1-1723s1c1	pLKO.1	2072	ERCC4	CCAAGATACGTGGTTCTTTAT	11.8108	11.114	11.7432	-0.629239	11.3732	11.1652	11.5941	-0.428906
TRCN0000050780	TRCN0000050780	TRCN0000050780	1	NM_000123.1-3419s1c1	pLKO.1	2073	ERCC5	GCTTTCAGATTCTAAACGAAA	10.8616	11.7603	11.3814	0.378954	10.2986	11.4936	11.212	0.281631
TRCN0000050778	TRCN0000050778	TRCN0000050778	1	NM_000123.1-3289s1c1	pLKO.1	2073	ERCC5	CCAGCGAAATAGAAGCAGTTT	9.43096	8.19075	7.80922	0.381536	9.57478	7.62734	7.42971	0.197633
TRCN0000358806	TRCN0000358806	TRCN0000358806	1	NM_000123.2-1902s21c1	pLKO_TRC005	2073	ERCC5	CCGATAAGTGATGAGTCTATG	11.1455	10.5421	10.6801	-0.137979	10.5055	10.5634	9.9923	0.571146
TRCN0000358809	TRCN0000358809	TRCN0000358809	1	NM_000123.2-3455s21c1	pLKO_TRC005	2073	ERCC5	AGAAGATGCTAAACGTATTAA	11.1739	12.5301	12.2989	0.2312	11.4337	12.9307	12.9704	-0.0396859
TRCN0000358807	TRCN0000358807	TRCN0000358807	1	NM_000123.2-1688s21c1	pLKO_TRC005	2073	ERCC5	AGCAGAAGAAATGCGTATAAA	9.97147	10.4313	10.6721	-0.240827	9.57155	9.95426	9.95318	0.00108476
TRCN0000016775	TRCN0000016775	TRCN0000016775	1	NM_000124.1-3002s1c1	pLKO.1	2074	ERCC6	CGACAAATCTTCAAGCAGTTT	10.0337	10.397	9.87804	0.518973	9.8117	10.0127	9.22025	0.792402
TRCN0000016777	TRCN0000016777	TRCN0000016777	1	NM_000124.1-2764s1c1	pLKO.1	2074	ERCC6	GCCACTGATTACGAGATACAA	10.0724	8.01416	7.5952	0.418961	10.5632	6.60734	6.40629	0.201052
TRCN0000016774	TRCN0000016774	TRCN0000016774	1	NM_000124.1-1748s1c1	pLKO.1	2074	ERCC6	CGTGGTTCAAATTACAGGTTT	7.13121	7.3698	7.51513	-0.145327	7.51884	6.65369	6.95625	-0.302569
TRCN0000016776	TRCN0000016776	TRCN0000016776	1	NM_000124.1-1468s1c1	pLKO.1	2074	ERCC6	GCGGTTAAGGAGATGGAATAA	9.98784	8.17695	8.38497	-0.208019	10.0607	7.98806	8.54157	-0.553508
TRCN0000016773	TRCN0000016773	TRCN0000016773	1	NM_000124.1-2469s1c1	pLKO.1	2074	ERCC6	CCGGACTTATAGCCCTAAGAA	10.6028	9.03349	9.36458	-0.331092	10.5181	8.08104	8.88482	-0.803776
TRCN0000342527	TRCN0000342527	TRCN0000342527	1	NM_000082.3-202s21c1	pLKO_TRC005	1161	ERCC8	TGGAATTAACACCCTTGACAT	9.63388	7.78094	7.34753	0.433407	9.74607	8.54044	7.37883	1.16161
TRCN0000342472	TRCN0000342472	TRCN0000342472	1	NM_000082.3-1239s21c1	pLKO_TRC005	1161	ERCC8	GCAGCAGTGATGAAGAAGGAT	9.45233	8.97108	8.09944	0.871638	9.59547	8.03583	7.93597	0.0998625
TRCN0000003722	TRCN0000003722	TRCN0000003722	1	NM_000082.x-1149s1c1	pLKO.1	1161	ERCC8	TGATGATGAGACTACAACAAA	8.94154	3.2039	3.14127	0.0626308	9.10096	4.19855	4.25508	-0.056527
TRCN0000342528	TRCN0000342528	TRCN0000342528	1	NM_000082.3-263s21c1	pLKO_TRC005	1161	ERCC8	GATGGTGTGATTGTACTTTAT	8.95221	6.69105	7.49418	-0.803138	8.55762	5.38712	4.89998	0.487141
TRCN0000003723	TRCN0000003723	TRCN0000003723	1	NM_000082.x-1869s1c1	pLKO.1	1161	ERCC8	GCGCTAATGCTTGAACTCTTT	11.6314	12.7894	13.1766	-0.387284	11.0818	11.672	12.2798	-0.607811
TRCN0000039790	TRCN0000039790	TRCN0000221549	1	NM_130398.2-1372s1c2	pLKO.1	9156	EXO1	GCCAACAATACCTTCCTCTAT	9.92945	6.82204	6.28469	0.53735	9.46375	6.3527	6.08475	0.267951
TRCN0000295918	TRCN0000295918	TRCN0000295918	1	NM_130398.2-2745s21c1	pLKO_TRC005	9156	EXO1	GAACAAGGTTCCTGGGCTATA	10.6131	9.64118	9.73995	-0.0987747	10.3568	9.81455	9.26723	0.547318
TRCN0000039788	TRCN0000039788	TRCN0000221547	1	NM_130398.2-3083s1c2	pLKO.1	9156	EXO1	TGCAGACTGCTGCAAAGCTTT	9.66307	6.94152	7.28127	-0.339746	9.07675	6.73831	6.32796	0.410345
TRCN0000039791	TRCN0000039791	TRCN0000221550	1	NM_130398.2-2699s1c2	pLKO.1	9156	EXO1	CCAAGCTATGTTTATCTCATT	10.6105	11.087	11.4141	-0.327081	9.72608	11.1505	11.1476	0.00287177
TRCN0000298703	TRCN0000298703	TRCN0000298703	1	NM_130398.2-3053s21c1	pLKO_TRC005	9156	EXO1	GCCGTGTTCAAAGAGCAATAT	8.99394	5.47981	6.48132	-1.00151	8.8981	4.6247	4.90637	-0.281677
TRCN0000296873	TRCN0000296873	TRCN0000296873	1	NM_000135.2-2619s21c1	pLKO_TRC005	2175	FANCA	CTTATCTCCAGGCCTTATTAA	8.89599	7.61871	6.34425	1.27446	8.78649	6.74544	5.93171	0.813727
TRCN0000296799	TRCN0000296799	TRCN0000296799	1	NM_000135.2-301s21c1	pLKO_TRC005	2175	FANCA	GCTAATCATTCTAGTTCATTT	10.0122	8.65255	8.09127	0.561287	9.21246	8.94808	8.2437	0.704379
TRCN0000296800	TRCN0000296800	TRCN0000296800	1	NM_000135.2-1834s21c1	pLKO_TRC005	2175	FANCA	GACTCCCGTGTGGCGTTTATA	10.2853	9.7564	9.84244	-0.0860343	9.98441	10.3936	9.32383	1.06974
TRCN0000118982	TRCN0000118982	TRCN0000118982	1	NM_000135.1-1586s1c1	pLKO.1	2175	FANCA	GCCGACCTCAAGGTTTCTATA	10.3648	9.37524	9.56964	-0.194403	9.65554	9.16921	8.44212	0.727097
TRCN0000118985	TRCN0000118985	TRCN0000118985	1	NM_000135.1-551s1c1	pLKO.1	2175	FANCA	CAGAGTTCTTTGTTGCTTGAA	10.8777	10.6311	10.6869	-0.0558452	10.5936	10.3139	10.3414	-0.0275533
TRCN0000160916	TRCN0000160916	TRCN0000160916	1	NM_152633.2-1075s1c1	pLKO.1	2187	FANCB	GCTGTATGGAAAGAGAGCTTT	9.85332	9.13249	8.43367	0.69882	9.46151	8.48235	7.51565	0.9667
TRCN0000158592	TRCN0000158592	TRCN0000158592	1	NM_152633.2-2645s1c1	pLKO.1	2187	FANCB	CCCTTTACAGAGAAATAACTT	9.61286	10.1571	9.69017	0.466933	9.31291	9.30789	9.56299	-0.255103
TRCN0000160545	TRCN0000160545	TRCN0000160545	1	NM_152633.2-897s1c1	pLKO.1	2187	FANCB	CCAGTTAAGAATATCTCTCAT	11.0478	11.8102	12.2944	-0.484226	10.5258	11.8248	12.0528	-0.227931
TRCN0000163896	TRCN0000163896	TRCN0000163896	1	NM_152633.2-2543s1c1	pLKO.1	2187	FANCB	CGGCTGCTTTATCAGACAGAA	6.92608	4.60897	5.63901	-1.03005	6.82546	2.96029	3.83424	-0.873951
TRCN0000159760	TRCN0000159760	TRCN0000159760	1	NM_152633.2-713s1c1	pLKO.1	2187	FANCB	GTTGTTTATCTGAGGAAGAAT	8.62484	7.18603	8.38965	-1.20363	8.81812	7.8828	8.7982	-0.9154
TRCN0000358555	TRCN0000358555	TRCN0000358555	1	NM_000136.2-2267s21c1	pLKO_TRC005	2176	FANCC	TCAAGCTGCACATCTATTATT	9.825	9.42411	9.39847	0.0256441	9.80279	10.1098	9.12575	0.984044
TRCN0000083371	TRCN0000083371	TRCN0000083371	1	NM_000136.1-1810s1c1	pLKO.1	2176	FANCC	CACGAGATCATTGGCTTTCTT	9.91007	9.96335	9.46602	0.49733	9.71831	9.59965	9.20594	0.393708
TRCN0000083369	TRCN0000083369	TRCN0000083369	1	NM_000136.1-808s1c1	pLKO.1	2176	FANCC	CGAGTTTGTGTCCCACTTATT	9.74156	9.20377	8.69714	0.506629	9.8413	7.81367	7.67887	0.134807
TRCN0000358554	TRCN0000358554	TRCN0000358554	1	NM_000136.2-816s21c1	pLKO_TRC005	2176	FANCC	GAGTTTGTGTCCCACTTATTA	9.72606	9.77057	9.82813	-0.0575624	9.46363	8.85278	8.46398	0.388797
TRCN0000083370	TRCN0000083370	TRCN0000083370	1	NM_000136.1-590s1c1	pLKO.1	2176	FANCC	CCTGGATACAGGGTGTATTAT	9.22188	5.35619	5.87671	-0.520526	8.37171	7.29795	6.82703	0.470926
TRCN0000082840	TRCN0000082840	TRCN0000082840	1	NM_033084.2-583s1c1	pLKO.1	2177	FANCD2	CGACTCATTGTCAGTCAACTA	9.48062	6.58993	5.48316	1.10676	9.926	5.80298	4.51665	1.28633
TRCN0000082839	TRCN0000082839	TRCN0000082839	1	NM_033084.2-3404s1c1	pLKO.1	2177	FANCD2	GCGTCCATTACTTGCAGAATT	9.44216	8.74147	8.758	-0.0165266	9.45141	8.01663	7.73155	0.285076
TRCN0000082838	TRCN0000082838	TRCN0000082838	1	NM_033084.2-875s1c1	pLKO.1	2177	FANCD2	CGTCTATTAGATTGGAGGATT	10.8788	11.7754	11.4523	0.323079	11.1913	12.2347	12.2445	-0.00986
TRCN0000082842	TRCN0000082842	TRCN0000082842	1	NM_033084.2-4337s1c1	pLKO.1	2177	FANCD2	CCACTGAGGTATCTCTACAAA	10.1135	9.23204	9.60456	-0.372518	9.8685	8.97353	8.70647	0.267064
TRCN0000082841	TRCN0000082841	TRCN0000082841	1	NM_033084.2-2617s1c1	pLKO.1	2177	FANCD2	CCTCATACTGTTACTGCTATT	10.1657	8.93421	9.18405	-0.249842	10.4129	9.04316	9.06738	-0.0242154
TRCN0000131023	TRCN0000131023	TRCN0000131023	1	NM_021922.1-885s1c2	pLKO.1	2178	FANCE	CCCGAACATAAGTCACTGGAA	9.25049	7.97045	7.90978	0.0606683	9.19503	7.87158	6.93396	0.937621
TRCN0000118821	TRCN0000118821	TRCN0000118821	1	NM_021922.1-461s1c1	pLKO.1	2178	FANCE	GATATGCCAGAGGAACCTGAT	10.3661	8.74713	9.02306	-0.27592	9.76549	7.88896	7.4063	0.482659
TRCN0000118820	TRCN0000118820	TRCN0000118820	1	NM_021922.1-1673s1c1	pLKO.1	2178	FANCE	GATGACCAAGTATCAGGCTAA	9.85884	9.24183	9.35665	-0.114815	9.02616	9.70033	9.83536	-0.135035
TRCN0000131067	TRCN0000131067	TRCN0000131067	1	NM_021922.1-640s1c1	pLKO.1	2178	FANCE	GAGCTTCTCCACTGTCTGAAA	9.47926	8.79067	9.12025	-0.329582	8.41686	8.38003	8.48895	-0.108924
TRCN0000118817	TRCN0000118817	TRCN0000118817	1	NM_021922.1-1581s1c1	pLKO.1	2178	FANCE	CCTGAGAAGTTCAGTGTCTTA	9.98688	8.00578	8.17437	-0.168592	10.1038	6.15091	7.34802	-1.19711
TRCN0000083066	TRCN0000083066	TRCN0000083066	1	NM_022725.2-983s1c1	pLKO.1	2188	FANCF	CCTCCACCTCTGAAAGATAAA	10.4991	9.97314	9.45791	0.515235	10.8492	9.80126	9.09977	0.701488
TRCN0000083067	TRCN0000083067	TRCN0000083067	1	NM_022725.2-1088s1c1	pLKO.1	2188	FANCF	GCTCTTCGTAGTGGTGCATTT	9.39629	7.2247	6.15748	1.06722	8.84963	5.12536	4.93884	0.186528
TRCN0000083064	TRCN0000083064	TRCN0000083064	1	NM_022725.2-619s1c1	pLKO.1	2188	FANCF	GCCTCAGAACAACTTCCTGAA	9.78826	9.48683	8.92931	0.55752	9.60826	8.30253	7.88656	0.415975
TRCN0000083065	TRCN0000083065	TRCN0000083065	1	NM_022725.2-986s1c1	pLKO.1	2188	FANCF	CCACCTCTGAAAGATAAAGTT	8.10833	6.71319	6.60968	0.103506	8.04524	5.42667	5.59995	-0.173278
TRCN0000296575	TRCN0000296575	TRCN0000296575	1	NM_022725.3-696s21c1	pLKO_TRC005	2188	FANCF	TGGAACCCGGCATCCACAAAT	8.36353	6.95614	7.69016	-0.734029	8.01484	6.22729	6.81068	-0.583387
TRCN0000082862	TRCN0000082862	TRCN0000082862	1	NM_004629.1-1418s1c1	pLKO.1	2189	FANCG	CCTTGAATGTCCCATGCAGTT	4.81741	3.7502	1.2524	2.4978	4.56744	1.57412	2.66517	-1.09106
TRCN0000082858	TRCN0000082858	TRCN0000082858	1	NM_004629.1-2494s1c1	pLKO.1	2189	FANCG	CCTGTGAAATTTGCCCTAGTT	9.46993	8.13467	8.45818	-0.323511	8.54795	8.22596	7.64673	0.57923
TRCN0000082861	TRCN0000082861	TRCN0000082861	1	NM_004629.1-1056s1c1	pLKO.1	2189	FANCG	TGAGGAATTAGATGCTCCATT	8.99285	8.74816	8.6647	0.0834636	9.02105	7.94616	8.30366	-0.357493
TRCN0000082860	TRCN0000082860	TRCN0000082860	1	NM_004629.1-1009s1c1	pLKO.1	2189	FANCG	GCCTCTAAGGATCTGCTGTTA	9.51989	7.58942	8.04005	-0.450622	9.0471	8.45269	8.69952	-0.246828
TRCN0000082859	TRCN0000082859	TRCN0000082859	1	NM_004629.1-2340s1c1	pLKO.1	2189	FANCG	GCCAAAGTCTTGTGACCTGTA	10.9654	12.3083	12.5919	-0.283597	10.7174	11.5489	11.9248	-0.375911
TRCN0000242774	TRCN0000242774	TRCN0000242774	1	NM_018193.2-1344s21c1	pLKO_TRC005	55215	FANCI	ATGTAAGCTCGGAGCTAATAT	10.0906	7.6691	7.37128	0.297821	9.02171	7.53341	7.13544	0.39797
TRCN0000242771	TRCN0000242771	TRCN0000242771	1	NM_018193.2-4379s21c1	pLKO_TRC005	55215	FANCI	CAATTGCCACGAACGGTAATG	10.8011	10.2308	10.1106	0.120133	10.3884	9.92637	9.49019	0.436188
TRCN0000242772	TRCN0000242772	TRCN0000242772	1	NM_018193.2-3071s21c1	pLKO_TRC005	55215	FANCI	ACGGGCATCTGGGAGATATAG	11.2084	9.24956	9.22984	0.0197222	11.2899	8.13607	7.96504	0.171038
TRCN0000242770	TRCN0000242770	TRCN0000242770	1	NM_018193.2-1147s21c1	pLKO_TRC005	55215	FANCI	CTAGTTCCTCATAGATCTTAT	11.095	10.651	10.7464	-0.0954766	10.4903	9.78566	9.64382	0.141837
TRCN0000242773	TRCN0000242773	TRCN0000242773	1	NM_018193.2-886s21c1	pLKO_TRC005	55215	FANCI	CATGTGGAAGGCACCATTATT	5.36262	4.68119	5.01285	-0.331651	5.40684	4.18823	4.17961	0.00861897
TRCN0000083299	TRCN0000083299	TRCN0000083299	1	NM_018062.1-371s1c1	pLKO.1	55120	FANCL	GCCTTATTGAAGAGATAGGAA	9.10521	8.08841	6.78273	1.30568	9.24362	6.00105	6.29868	-0.297622
TRCN0000083300	TRCN0000083300	TRCN0000083300	1	NM_018062.1-1027s1c1	pLKO.1	55120	FANCL	CCTTTCCATCAAATATGCTTA	10.5164	10.8285	10.9775	-0.148964	10.364	10.9061	10.1385	0.767641
TRCN0000301012	TRCN0000301012	TRCN0000301012	1	NM_018062.3-865s21c1	pLKO_TRC005	55120	FANCL	GCTGAGCAGGAACATACATTT	9.09637	4.83559	4.76954	0.0660462	9.16453	4.24488	4.22925	0.015632
TRCN0000083301	TRCN0000083301	TRCN0000083301	1	NM_018062.1-710s1c1	pLKO.1	55120	FANCL	GCAGAATTGCATTAGGTAATA	10.3145	9.32045	9.32874	-0.00829746	9.90618	8.39902	8.34956	0.0494656
TRCN0000323352	TRCN0000323352	TRCN0000323352	1	NM_018062.3-544s21c1	pLKO_TRC005	55120	FANCL	TGCAGAATCACCAGATTATTT	9.59138	8.45772	8.15232	0.305397	9.27994	6.27289	6.73557	-0.462687
TRCN0000236648	TRCN0000236648	TRCN0000236648	1	NM_020937.2-1518s21c1	pLKO_TRC005	57697	FANCM	ACGTGATGAGACCCGAGTTAT	10.3303	7.43399	7.27807	0.155917	9.91574	7.36102	6.53136	0.82966
TRCN0000051357	TRCN0000051357	TRCN0000051357	1	XM_048128.9-747s1c1	pLKO.1	57697	FANCM	GCTCTCGGAAACTATGCTTAT	9.43416	7.32113	6.60253	0.718593	10.4743	6.45788	6.30384	0.154035
TRCN0000236646	TRCN0000236646	TRCN0000236646	1	NM_020937.2-1872s21c1	pLKO_TRC005	57697	FANCM	AGGACGAGAGGAACGTATTTA	10.5555	10.7651	10.1737	0.591392	10.1449	10.5124	11.0065	-0.494096
TRCN0000051354	TRCN0000051354	TRCN0000051354	1	XM_048128.9-1522s1c1	pLKO.1	57697	FANCM	CCCGAGTTATGATCTTCTCTT	8.00254	8.94923	8.40297	0.546268	7.9779	7.71381	8.27347	-0.559663
TRCN0000236647	TRCN0000236647	TRCN0000236647	1	NM_020937.2-1321s21c1	pLKO_TRC005	57697	FANCM	GACTTCATGAAACTCTATAAT	6.37085	4.40061	5.52518	-1.12457	8.73675	6.01308	6.2503	-0.237222
TRCN0000298602	TRCN0000298602	TRCN0000298602	1	NM_004111.4-1554s21c1	pLKO_TRC005	2237	FEN1	TTGCCGTCTTGTACCCTTAAG	9.07208	8.44758	8.11492	0.332666	9.45023	9.04181	8.2181	0.823706
TRCN0000298601	TRCN0000298601	TRCN0000298601	1	NM_004111.4-808s21c1	pLKO_TRC005	2237	FEN1	AGCCTCATGGGCATCCCTTAT	7.64915	6.20616	6.39283	-0.186667	8.74607	6.81934	6.81073	0.00860913
TRCN0000049729	TRCN0000049729	TRCN0000049729	1	NM_004111.4-441s1c1	pLKO.1	2237	FEN1	CAAGAGCTACTTTGGCCGTAA	10.5087	10.9747	11.0383	-0.0635185	10.354	11.3901	11.5239	-0.133772
TRCN0000049731	TRCN0000049731	TRCN0000049731	1	NM_004111.4-1064s1c1	pLKO.1	2237	FEN1	GCAGTGACTACTGTGAGAGTA	11.8048	12.1536	12.1467	0.00692807	11.1173	12.0377	12.8388	-0.801113
TRCN0000286444	TRCN0000286444	TRCN0000286444	1	NM_004111.4-472s21c1	pLKO_TRC005	2237	FEN1	GATGCCTCTATGAGCATTTAT	9.92747	8.82601	9.46235	-0.636343	10.0455	8.37636	9.29878	-0.922416
TRCN0000051879	TRCN0000051879	TRCN0000051879	1	NM_182625.1-1445s1c1	pLKO.1	348654	GEN1	CCTGCAATGTTAGACCACCAA	8.0416	8.24193	7.60487	0.637063	7.8775	7.3134	6.4075	0.905899
TRCN0000051881	TRCN0000051881	TRCN0000051881	1	NM_182625.1-1572s1c1	pLKO.1	348654	GEN1	CCCAGTGTTTGGGAAAGCTAA	9.14229	8.67825	8.14916	0.529092	9.64987	8.84352	8.42697	0.416546
TRCN0000051882	TRCN0000051882	TRCN0000051882	1	NM_182625.1-813s1c1	pLKO.1	348654	GEN1	GCAAATTAAAGCTGTCAGTAA	10.2136	11.1864	11.0791	0.107302	9.90246	11.1073	10.9022	0.205068
TRCN0000051878	TRCN0000051878	TRCN0000051878	1	NM_182625.1-592s1c1	pLKO.1	348654	GEN1	CCAGATGAAGTAATGAGCTTT	10.6181	11.7559	12.0131	-0.257224	10.12	11.5808	12.0169	-0.436073
TRCN0000051880	TRCN0000051880	TRCN0000051880	1	NM_182625.1-412s1c1	pLKO.1	348654	GEN1	CCTGAACATTATGCTATGGAA	9.50712	8.71069	10.0015	-1.2908	9.24172	8.67725	9.26098	-0.583728
TRCN0000073281	TRCN0000073281	TRCN0000073281	1	NM_002105.2-292s1c1	pLKO.1	3014	H2AFX	CAACAAGAAGACGCGAATCAT	11.7267	13.1329	13.55	-0.417088	11.0676	13.2014	13.1686	0.032786
TRCN0000073279	TRCN0000073279	TRCN0000073279	1	NM_002105.2-289s1c1	pLKO.1	3014	H2AFX	CGACAACAAGAAGACGCGAAT	10.906	9.64398	10.1926	-0.548666	10.4754	10.2325	10.1998	0.032718
TRCN0000368904	TRCN0000368904	TRCN0000368904	1	NM_002105.2-417s21c1	pLKO_TRC005	3014	H2AFX	TGCTGCTGCCCAAGAAGACCA	10.1505	8.56838	8.73178	-0.163398	9.89733	7.92356	8.20396	-0.2804
TRCN0000364413	TRCN0000364413	TRCN0000364413	1	NM_002105.2-340s21c1	pLKO_TRC005	3014	H2AFX	CAACGACGAGGAGCTCAACAA	9.36073	5.82611	6.65023	-0.824119	9.24645	4.58454	4.69263	-0.108092
TRCN0000364319	TRCN0000364319	TRCN0000364319	1	NM_002105.2-241s21c1	pLKO_TRC005	3014	H2AFX	GGAGTACCTCACCGCTGAGAT	9.68523	6.89669	8.7347	-1.83801	9.96567	6.84963	7.61762	-0.767992
TRCN0000291925	TRCN0000291925	TRCN0000291925	1	NM_002106.3-381s21c1	pLKO_TRC005	3015	H2AFZ	GTACTTGAACTGGCAGGAAAT	8.76825	4.82494	4.06275	0.762182	8.99249	3.64422	3.92512	-0.2809
TRCN0000291923	TRCN0000291923	TRCN0000291923	1	NM_002106.3-776s21c1	pLKO_TRC005	3015	H2AFZ	GCTTCAAAGAAGCTATTGATT	9.15715	7.67805	7.4412	0.236849	9.51491	5.99346	6.2031	-0.209635
TRCN0000072584	TRCN0000072584	TRCN0000072584	1	NM_002106.3-278s1c1	pLKO.1	3015	H2AFZ	CCGTATTCATCGACACCTAAA	10.0523	10.9365	10.8933	0.0432686	9.85781	10.9296	11.194	-0.264461
TRCN0000291924	TRCN0000291924	TRCN0000291924	1	NM_002106.3-459s21c1	pLKO_TRC005	3015	H2AFZ	CGTGGAGATGAAGAATTGGAT	8.53705	7.91768	8.7534	-0.835722	8.18232	9.40185	9.56185	-0.159997
TRCN0000072586	TRCN0000072586	TRCN0000072586	1	NM_002106.3-527s1c1	pLKO.1	3015	H2AFZ	CCACAAATCTCTGATTGGGAA	11.3535	12.697	13.4051	-0.708149	10.7993	12.2279	13.1869	-0.958929
TRCN0000000308	TRCN0000000308	TRCN0000000308	1	NM_018063.x-2254s1c1	pLKO.1	3070	HELLS	GTTGTTGTTTATCGCCTTGTT	9.3683	10.1161	9.29484	0.821275	8.85082	9.68381	8.8011	0.882712
TRCN0000273217	TRCN0000273217	TRCN0000273217	1	NM_018063.3-2462s21c1	pLKO_TRC005	3070	HELLS	GATCAAGAGAGAAGGTCATTA	9.77624	9.31012	8.90454	0.405586	10.3698	9.49673	8.85921	0.637519
TRCN0000000310	TRCN0000000310	TRCN0000000310	1	NM_018063.x-1185s1c1	pLKO.1	3070	HELLS	GAATATGAAGTGCCGTCTAAT	10.8016	11.6433	11.2014	0.441895	10.4251	11.7801	11.2875	0.492594
TRCN0000273219	TRCN0000273219	TRCN0000273219	1	NM_018063.3-1744s21c1	pLKO_TRC005	3070	HELLS	GAAGTGAATATCCCTGTAGAA	8.39284	7.71567	7.80129	-0.0856204	8.65353	7.81936	7.37269	0.446669
TRCN0000273147	TRCN0000273147	TRCN0000273147	1	NM_018063.3-2789s21c1	pLKO_TRC005	3070	HELLS	GAACAAAGAAGTATCCATATT	11.1462	8.8567	9.50896	-0.65226	11.6205	10.5636	10.2456	0.317981
TRCN0000018887	TRCN0000018887	TRCN0000018887	1	NM_004507.2-172s1c1	pLKO.1	3364	HUS1	CCACTTCACACGAATCAGTAA	9.745	9.10273	8.36156	0.741171	8.98268	8.47399	7.39486	1.07912
TRCN0000018886	TRCN0000018886	TRCN0000018886	1	NM_004507.2-311s1c1	pLKO.1	3364	HUS1	GAGAACTTCTTCAACGAATTT	10.2582	8.75228	8.74662	0.00566013	9.75626	9.1077	8.09869	1.00902
TRCN0000018885	TRCN0000018885	TRCN0000018885	1	NM_004507.2-881s1c1	pLKO.1	3364	HUS1	GCCTTATGCAATATTGTGAAT	10.4697	11.4989	11.5996	-0.100672	10.2153	11.3633	11.2476	0.115642
TRCN0000018888	TRCN0000018888	TRCN0000018888	1	NM_004507.2-937s1c1	pLKO.1	3364	HUS1	CGTGTCCCTTCAGTATTTCAT	10.8534	8.47155	8.68324	-0.211689	10.6463	8.75229	8.59106	0.161229
TRCN0000018889	TRCN0000018889	TRCN0000018889	1	NM_004507.2-664s1c1	pLKO.1	3364	HUS1	TCACCTTGTTATTGAAGCAAA	10.2312	10.3041	11.8704	-1.5663	9.58249	10.6883	11.9717	-1.28343
TRCN0000218083	TRCN0000218083	TRCN0000218083	1	NM_012311.2-1400s21c1	pLKO_TRC005	22944	KIN	ATGTCTCATGAGGTATCAAAC	10.4253	10.3162	10.1745	0.141724	10.105	9.89547	8.6096	1.28587
TRCN0000226386	TRCN0000226386	TRCN0000226386	1	NM_012311.2-645s21c1	pLKO_TRC005	22944	KIN	TGAAGAGAAAGTCACGTTTAA	10.3165	9.98997	9.70359	0.28638	9.77809	9.45704	9.25844	0.198593
TRCN0000000066	TRCN0000000066	TRCN0000000066	1	NM_012311.x-1132s1c1	pLKO.1	22944	KIN	CAGCTACTATCGTCATTGAAA	10.7204	9.08009	9.37909	-0.299	10.2695	8.82515	8.22003	0.605115
TRCN0000226385	TRCN0000226385	TRCN0000226385	1	NM_012311.2-321s21c1	pLKO_TRC005	22944	KIN	CAACATTGTCTACAACGAATA	10.778	9.95083	10.3366	-0.385741	10.3817	9.19538	9.03084	0.164535
TRCN0000000068	TRCN0000000068	TRCN0000000068	1	NM_012311.x-1166s1c1	pLKO.1	22944	KIN	AGGACGCAGAGTTGAAGGAAT	8.38858	7.07929	7.55555	-0.476254	8.50945	6.77757	6.63822	0.139351
TRCN0000072236	TRCN0000072236	TRCN0000072236	1	lacZ_305s1c1	pLKO.1	-15	lacZ	CCAACGTGACCTATCCCATTA	10.8447	9.2461	8.8426	0.4035	9.61019	10.5274	9.27263	1.25482
TRCN0000072241	TRCN0000072241	TRCN0000072241	1	lacZ_2265s1c1	pLKO.1	-15	lacZ	GCGTTGGCAATTTAACCGCCA	10.4522	10.3914	9.97135	0.420069	9.45731	11.8912	10.7464	1.14472
TRCN0000072223	TRCN0000072223	TRCN0000072223	1	lacZ_1168s1c1	pLKO.1	-15	lacZ	TGTTCGCATTATCCGAACCAT	9.97963	8.90146	8.72131	0.180149	9.55277	10.2521	9.41179	0.840342
TRCN0000072234	TRCN0000072234	TRCN0000072234	1	lacZ_14s1c1	pLKO.1	-15	lacZ	CGGATTCTCTGGCCGTCGTAT	9.98557	6.84213	5.98328	0.858851	9.9929	5.84047	5.78252	0.0579486
TRCN0000072239	TRCN0000072239	TRCN0000072239	1	lacZ_25s1c1	pLKO.1	-15	lacZ	GCCGTCGTATTACAACGTCGT	9.66852	9.52594	8.60163	0.924314	9.18642	10.2811	10.3021	-0.0209513
TRCN0000072235	TRCN0000072235	TRCN0000072235	1	lacZ_1935s1c1	pLKO.1	-15	lacZ	CCGTCATAGCGATAACGAGTT	10.7328	11.0137	10.8833	0.130357	9.95004	11.9917	11.5842	0.407488
TRCN0000072240	TRCN0000072240	TRCN0000072240	1	lacZ_29s1c1	pLKO.1	-15	lacZ	TCGTATTACAACGTCGTGACT	11.3551	12.0077	12.0031	0.00466038	10.3926	12.3572	12.1506	0.206533
TRCN0000072228	TRCN0000072228	TRCN0000072228	1	lacZ_2082s1c1	pLKO.1	-15	lacZ	ACTCTGGCTAACGGTACGCGT	9.00449	5.16924	5.40263	-0.233391	9.12395	7.06462	6.878	0.186625
TRCN0000072225	TRCN0000072225	TRCN0000072225	1	lacZ_2083s1c1	pLKO.1	-15	lacZ	CTCTGGCTAACGGTACGCGTA	9.56943	10.2179	10.0098	0.208097	9.41226	10.464	10.6238	-0.159801
TRCN0000072229	TRCN0000072229	TRCN0000072229	1	lacZ_1340s1c1	pLKO.1	-15	lacZ	GCGATCGTAATCACCCGAGTG	10.2274	9.64019	8.87442	0.765774	10.0652	10.207	10.797	-0.590005
TRCN0000072232	TRCN0000072232	TRCN0000072232	1	lacZ_27s1c1	pLKO.1	-15	lacZ	CGTCGTATTACAACGTCGTGA	12.0773	13.6401	13.6521	-0.012039	10.7361	13.6913	13.7969	-0.105517
TRCN0000072227	TRCN0000072227	TRCN0000072227	1	lacZ_1397s1c1	pLKO.1	-15	lacZ	GCGCTAATCACGACGCGCTGT	11.544	10.6609	10.9527	-0.291754	10.5135	11.8858	11.7841	0.101708
TRCN0000072238	TRCN0000072238	TRCN0000072238	1	lacZ_1932s1c1	pLKO.1	-15	lacZ	GTTCCGTCATAGCGATAACGA	9.31665	7.28882	7.32013	-0.0313106	9.12943	7.79117	8.00654	-0.215367
TRCN0000072233	TRCN0000072233	TRCN0000072233	1	lacZ_656s1c1	pLKO.1	-15	lacZ	CGACCACGCAAATCAGCGATT	10.599	8.41598	8.87163	-0.455656	9.64928	9.69655	9.72725	-0.0306943
TRCN0000072231	TRCN0000072231	TRCN0000072231	1	lacZ_1650s1c1	pLKO.1	-15	lacZ	CGCTAAATACTGGCAGGCGTT	9.39624	10.7682	10.9086	-0.140395	8.6153	10.8949	11.3826	-0.487692
TRCN0000072224	TRCN0000072224	TRCN0000072224	1	lacZ_1339s1c1	pLKO.1	-15	lacZ	CGCGATCGTAATCACCCGAGT	11.4312	12.2487	12.0451	0.203625	10.58	12.6446	13.4781	-0.833448
TRCN0000072230	TRCN0000072230	TRCN0000072230	1	lacZ_3003s1c1	pLKO.1	-15	lacZ	CCCGTCAGTATCGGCGGAATT	7.93415	8.07383	8.38393	-0.310103	7.83186	7.9882	9.16089	-1.17269
TRCN0000072226	TRCN0000072226	TRCN0000072226	1	lacZ_1341s1c1	pLKO.1	-15	lacZ	CGATCGTAATCACCCGAGTGT	6.59386	4.59038	5.34389	-0.753511	7.4428	6.06023	6.93616	-0.87593
TRCN0000072237	TRCN0000072237	TRCN0000072237	1	lacZ_816s1c1	pLKO.1	-15	lacZ	CGCGCCTTTCGGCGGTGAAAT	10.3361	10.6644	11.8854	-1.22098	10.1932	11.4847	12.3334	-0.848737
TRCN0000072242	TRCN0000072242	TRCN0000072242	1	lacZ_1758s1c1	pLKO.1	-15	lacZ	GTCGGCTTACGGCGGTGATTT	10.4018	9.11912	9.45319	-0.334071	10.1562	9.30738	10.8517	-1.54429
TRCN0000048497	TRCN0000048497	TRCN0000048497	1	NM_000234.1-1738s1c1	pLKO.1	3978	LIG1	CTGAAACCAATGTTGGCCCAT	10.7503	11.2954	10.7936	0.501772	10.0712	10.6847	10.6387	0.0459576
TRCN0000048494	TRCN0000048494	TRCN0000048494	1	NM_000234.1-2740s1c1	pLKO.1	3978	LIG1	CGGTTTATTCGAGTCCGTGAA	10.5503	8.64303	9.69481	-1.05178	10.3589	9.77177	9.85483	-0.0830632
TRCN0000048495	TRCN0000048495	TRCN0000048495	1	NM_000234.1-2346s1c1	pLKO.1	3978	LIG1	GCTCAAGCTGAAGAAGGACTA	9.33871	5.89977	7.23507	-1.3353	9.77118	4.40704	4.57161	-0.164565
TRCN0000300258	TRCN0000300258	TRCN0000300258	1	NM_002311.3-2731s21c1	pLKO_TRC005	3980	LIG3	GCCAGTACCAAGAAAGCAGAA	9.51661	7.03381	5.80605	1.22776	9.30571	4.85414	4.66658	0.187559
TRCN0000300257	TRCN0000300257	TRCN0000300257	1	NM_002311.3-1043s21c1	pLKO_TRC005	3980	LIG3	CAGGAGTCATTAAGACTGTTT	4.49314	3.15506	3.04891	0.106147	4.18152	2.62848	2.03181	0.596669
TRCN0000300259	TRCN0000300259	TRCN0000300259	1	NM_002311.3-1986s21c1	pLKO_TRC005	3980	LIG3	CCGGATCATGTTCTCAGAAAT	10.0992	8.38916	7.86977	0.519393	10.1512	7.59362	7.62715	-0.0335271
TRCN0000310601	TRCN0000310601	TRCN0000310601	1	NM_002311.3-1723s21c1	pLKO_TRC005	3980	LIG3	GCCCACTTTAAGGACTACATT	10.8225	8.43722	9.19821	-0.760993	10.1345	7.64937	8.17878	-0.529407
TRCN0000300260	TRCN0000300260	TRCN0000300260	1	NM_002311.3-2757s21c1	pLKO_TRC005	3980	LIG3	GCTGAGTAACTCCAACAGCAA	9.15137	5.77736	7.31327	-1.5359	9.40154	6.76935	7.01183	-0.242482
TRCN0000009847	TRCN0000009847	TRCN0000009847	1	NM_002312.x-1633s1c1	pLKO.1	3981	LIG4	TATGTCAGTGGACTAATGGAT	10.7879	10.3374	9.92871	0.408659	10.7335	9.74798	9.35468	0.393299
TRCN0000229988	TRCN0000229988	TRCN0000229988	1	NM_002312.3-1261s21c1	pLKO_TRC005	3981	LIG4	GGTGAGATGATGGCCTATAAT	8.54604	2.14483	2.00872	0.136111	9.1966	2.75495	2.30623	0.448715
TRCN0000229990	TRCN0000229990	TRCN0000229990	1	NM_002312.3-2711s21c1	pLKO_TRC005	3981	LIG4	TTCGACGCCACACCGTTTATT	11.2881	11.3791	11.8215	-0.44241	10.9819	11.1693	11.5683	-0.399019
TRCN0000229989	TRCN0000229989	TRCN0000229989	1	NM_002312.3-2550s21c1	pLKO_TRC005	3981	LIG4	TTGCTATGGTGATAGTTATTT	9.62816	7.88512	8.47446	-0.58934	10.2791	7.08407	7.51499	-0.430923
TRCN0000217951	TRCN0000217951	TRCN0000217951	1	NM_002312.3-1223s21c1	pLKO_TRC005	3981	LIG4	ATGCATTCAAAGCAGATATAC	9.19052	4.45438	5.87757	-1.42319	9.08259	4.58549	5.18085	-0.595364
TRCN0000029272	TRCN0000029272	TRCN0000029272	1	NM_005573.2-1986s1c1	pLKO.1	4001	LMNB1	GCTCAAAGAAGTACAGTCTTT	10.6907	10.6048	11.044	-0.439255	10.7433	11.7012	10.6348	1.0664
TRCN0000029273	TRCN0000029273	TRCN0000029273	1	NM_005573.2-760s1c1	pLKO.1	4001	LMNB1	CCCAGATCAAGCTTCGAGAAT	8.67329	10.5072	10.3928	0.114427	8.26686	10.3962	10.2927	0.103435
TRCN0000029269	TRCN0000029269	TRCN0000029269	1	NM_005573.2-1234s1c1	pLKO.1	4001	LMNB1	CCAGGGAAGAACTGATGGAAA	9.91674	7.05283	7.54438	-0.491546	9.76437	6.50059	6.07419	0.426401
TRCN0000297206	TRCN0000297206	TRCN0000297206	1	NM_005573.2-1258s21c1	pLKO_TRC005	4001	LMNB1	GCATGAGAATTGAGAGCCTTT	10.3972	10.2384	10.2396	-0.00115509	10.8034	9.17395	9.96318	-0.789232
TRCN0000297205	TRCN0000297205	TRCN0000297205	1	NM_005573.2-1731s21c1	pLKO_TRC005	4001	LMNB1	CGCTTGAAGAACACTTCTGAA	9.19131	8.48456	9.09683	-0.612268	9.31593	6.81824	7.93491	-1.11667
TRCN0000072257	TRCN0000072257	TRCN0000072257	1	promegaLuc_162s1c1	pLKO.1	-14	LUCIFERASE	TGAGTACTTCGAAATGTCCGT	9.60912	8.26288	7.05966	1.20323	9.74493	8.83732	7.45716	1.38015
TRCN0000072263	TRCN0000072263	TRCN0000072263	1	promegaLuc_164s1c1	pLKO.1	-14	LUCIFERASE	AGTACTTCGAAATGTCCGTTC	9.22469	8.87038	7.84727	1.02311	8.95499	9.11045	7.94214	1.16831
TRCN0000072247	TRCN0000072247	TRCN0000072247	1	promegaLuc_230s1c1	pLKO.1	-14	LUCIFERASE	GAATCGTCGTATGCAGTGAAA	9.25768	7.46672	7.35842	0.108295	9.66725	8.64791	7.54958	1.09833
TRCN0000072251	TRCN0000072251	TRCN0000072251	1	promegaLuc_163s1c1	pLKO.1	-14	LUCIFERASE	GAGTACTTCGAAATGTCCGTT	9.50394	9.36555	9.05887	0.306671	8.64562	9.46505	8.53536	0.929686
TRCN0000072244	TRCN0000072244	TRCN0000072244	1	promegaLuc_224s1c1	pLKO.1	-14	LUCIFERASE	ATCACAGAATCGTCGTATGCA	10.3186	9.39643	9.10976	0.286667	10.0771	10.5501	9.80634	0.743744
TRCN0000072258	TRCN0000072258	TRCN0000072258	1	promegaLuc_1193s1c1	pLKO.1	-14	LUCIFERASE	TGTCCGGTTATGTAAACAATC	10.1577	10.2099	9.16599	1.04395	9.29092	10.3662	10.2841	0.082044
TRCN0000072264	TRCN0000072264	TRCN0000072264	1	promegaLuc_160s1c1	pLKO.1	-14	LUCIFERASE	GCTGAGTACTTCGAAATGTCC	10.1563	10.4116	10.3032	0.108375	9.1875	11.2244	10.4582	0.766194
TRCN0000072254	TRCN0000072254	TRCN0000072254	1	promegaLuc_745s1c1	pLKO.1	-14	LUCIFERASE	ATGTTTACTACACTCGGATAT	11.5335	11.9965	11.6145	0.382043	10.1305	12.1496	11.7511	0.398533
TRCN0000072256	TRCN0000072256	TRCN0000072256	1	promegaLuc_158s1c1	pLKO.1	-14	LUCIFERASE	ACGCTGAGTACTTCGAAATGT	10.7136	10.6667	10.4614	0.205283	10.2598	10.6965	10.2705	0.426014
TRCN0000072259	TRCN0000072259	TRCN0000072259	1	promegaLuc_159s1c1	pLKO.1	-14	LUCIFERASE	CGCTGAGTACTTCGAAATGTC	10.9327	11.0291	10.822	0.207004	9.78746	11.3604	10.9406	0.419738
TRCN0000072265	TRCN0000072265	TRCN0000072265	1	promegaLuc_1546s1c1	pLKO.1	-14	LUCIFERASE	GTTGTGTTTGTGGACGAAGTA	7.66295	5.77066	6.01051	-0.239844	8.73537	6.87714	6.13448	0.742666
TRCN0000072266	TRCN0000072266	TRCN0000072266	1	promegaLuc_743s1c1	pLKO.1	-14	LUCIFERASE	GAATGTTTACTACACTCGGAT	10.4374	10.8507	10.5434	0.307296	9.66515	11.2348	10.9171	0.317724
TRCN0000072262	TRCN0000072262	TRCN0000072262	1	promegaLuc_153s1c1	pLKO.1	-14	LUCIFERASE	CACTTACGCTGAGTACTTCGA	8.63278	7.771	7.95405	-0.18305	7.64048	7.56052	6.95715	0.603373
TRCN0000072250	TRCN0000072250	TRCN0000072250	1	promegaLuc_229s1c1	pLKO.1	-14	LUCIFERASE	AGAATCGTCGTATGCAGTGAA	10.2162	10.0459	9.29985	0.74605	4.63218	5.71564	5.81909	-0.10345
TRCN0000072261	TRCN0000072261	TRCN0000072261	1	promegaLuc_755s1c1	pLKO.1	-14	LUCIFERASE	CACTCGGATATTTGATATGTG	9.65619	9.9726	9.74851	0.224084	8.74566	10.4852	10.2719	0.213388
TRCN0000072255	TRCN0000072255	TRCN0000072255	1	promegaLuc_601s1c1	pLKO.1	-14	LUCIFERASE	TCTACTGGTCTGCCTAAAGGT	8.53042	6.35647	6.27334	0.0831255	8.48598	7.24143	6.94319	0.298239
TRCN0000072243	TRCN0000072243	TRCN0000072243	1	promegaLuc_168s1c1	pLKO.1	-14	LUCIFERASE	CTTCGAAATGTCCGTTCGGTT	10.9949	12.2611	11.8474	0.413721	10.0286	12.0601	12.1155	-0.0554058
TRCN0000072245	TRCN0000072245	TRCN0000072245	1	promegaLuc_225s1c1	pLKO.1	-14	LUCIFERASE	TCACAGAATCGTCGTATGCAG	11.3988	10.9874	10.6828	0.304599	10.7155	11.4662	11.4579	0.00828769
TRCN0000072252	TRCN0000072252	TRCN0000072252	1	promegaLuc_154s1c1	pLKO.1	-14	LUCIFERASE	ACTTACGCTGAGTACTTCGAA	10.5733	9.3169	9.58515	-0.268243	9.45791	9.59109	9.18996	0.401123
TRCN0000072253	TRCN0000072253	TRCN0000072253	1	promegaLuc_754s1c1	pLKO.1	-14	LUCIFERASE	ACACTCGGATATTTGATATGT	10.0096	8.27579	8.61003	-0.33424	9.21904	9.57793	9.37089	0.207044
TRCN0000072246	TRCN0000072246	TRCN0000072246	1	promegaLuc_221s1c1	pLKO.1	-14	LUCIFERASE	CAAATCACAGAATCGTCGTAT	11.6655	12.5596	12.6035	-0.0438962	10.6958	13.089	13.2321	-0.143056
TRCN0000072249	TRCN0000072249	TRCN0000072249	1	promegaLuc_976s1c1	pLKO.1	-14	LUCIFERASE	GCGGTTGCCAAGAGGTTCCAT	10.8384	10.9346	11.1235	-0.18885	10.0676	10.9759	11.1724	-0.19647
TRCN0000072267	TRCN0000072267	TRCN0000072267	1	promegaLuc_34s1c1	pLKO.1	-14	LUCIFERASE	GCGCCATTCTATCCGCTGGAA	9.32823	9.19005	9.21898	-0.0289382	9.07945	9.24618	9.6288	-0.382626
TRCN0000072260	TRCN0000072260	TRCN0000072260	1	promegaLuc_228s1c1	pLKO.1	-14	LUCIFERASE	CAGAATCGTCGTATGCAGTGA	11.6186	11.9292	12.1748	-0.245588	10.8598	11.1521	11.8066	-0.654491
TRCN0000072248	TRCN0000072248	TRCN0000072248	1	promegaLuc_1510s1c1	pLKO.1	-14	LUCIFERASE	AGTCAAGTAACAACCGCGAAA	11.0661	10.1807	10.7626	-0.581937	10.3208	10.7473	11.3572	-0.60985
TRCN0000018851	TRCN0000018851	TRCN0000018851	1	XM_376479.1-6295s1c1	pLKO.1	9656	MDC1	CGGACCAAACTTAACCAAGAA	10.5584	9.6385	8.82379	0.814714	10.3955	10.0029	9.14759	0.855275
TRCN0000018853	TRCN0000018853	TRCN0000018853	1	XM_376479.1-3862s1c1	pLKO.1	9656	MDC1	CCTTCTATCAAGCCAACCGTT	10.4665	10.5234	10.6029	-0.0795146	11.634	11.2616	10.4487	0.812875
TRCN0000018850	TRCN0000018850	TRCN0000018850	1	XM_376479.1-4734s1c1	pLKO.1	9656	MDC1	CCCTGAATCAACTGTCCCTAT	10.642	11.9532	11.6219	0.331326	10.5067	11.6558	11.4741	0.181643
TRCN0000018854	TRCN0000018854	TRCN0000018854	1	XM_376479.1-2414s1c1	pLKO.1	9656	MDC1	CCTCAGTAGTTGCAGATGTAA	8.81858	5.81181	4.80262	1.00919	9.60338	5.56659	6.02168	-0.45509
TRCN0000018852	TRCN0000018852	TRCN0000018852	1	XM_376479.1-1918s1c1	pLKO.1	9656	MDC1	CCTGCTATATGGAACAGAGAT	9.9363	8.63785	8.72112	-0.0832734	10.2802	9.3169	9.39794	-0.0810422
TRCN0000040054	TRCN0000040054	TRCN0000040054	1	NM_000249.2-2298s1c1	pLKO.1	4292	MLH1	GCCTGATCTATACAAAGTCTT	10.8559	8.70742	7.90762	0.799799	10.3602	9.30011	8.56121	0.738898
TRCN0000288641	TRCN0000288641	TRCN0000288641	1	NM_000249.2-2358s21c1	pLKO_TRC005	4292	MLH1	GTGTTCTTCTTTCTCTGTATT	10.2003	10.5077	10.4717	0.0359255	9.44338	10.5556	9.94949	0.60611
TRCN0000288642	TRCN0000288642	TRCN0000288642	1	NM_000249.2-565s21c1	pLKO_TRC005	4292	MLH1	CCAAGTGAAGAATATGGGAAA	11.5893	12.2427	11.9413	0.30144	10.9865	12.5443	12.1635	0.380843
TRCN0000040057	TRCN0000040057	TRCN0000040057	1	NM_000249.2-2085s1c1	pLKO.1	4292	MLH1	CCTCAGTAAAGAATGCGCTAT	10.5938	11.4349	11.044	0.390947	10.3283	11.8756	11.7502	0.125438
TRCN0000038736	TRCN0000038736	TRCN0000038736	1	NM_014381.1-3607s1c1	pLKO.1	27030	MLH3	GCTGAGAGCTTAGCAGTTAAA	9.68237	8.02339	7.25672	0.76667	9.45113	7.18091	5.98892	1.19199
TRCN0000038737	TRCN0000038737	TRCN0000038737	1	NM_014381.1-903s1c1	pLKO.1	27030	MLH3	GCTACATAAACTCATTGACTT	10.693	10.3834	9.77543	0.608023	11.5614	9.59361	8.9751	0.618506
TRCN0000038738	TRCN0000038738	TRCN0000038738	1	NM_014381.1-2936s1c1	pLKO.1	27030	MLH3	CCACACAGGATAATTCCTTTA	10.2439	10.706	10.783	-0.0769526	10.263	10.6689	10.1573	0.511599
TRCN0000038734	TRCN0000038734	TRCN0000038734	1	NM_014381.1-2503s1c1	pLKO.1	27030	MLH3	CGCTTAGAGAACTCTGATGTT	10.5515	7.12471	7.61022	-0.485508	11.3681	7.78329	6.98329	0.799999
TRCN0000359720	TRCN0000359720	TRCN0000359720	1	NM_014381.2-417s21c1	pLKO_TRC005	27030	MLH3	GAAAGTGGGAAATCGTTATTT	10.8416	10.2869	10.1974	0.0895575	10.9696	10.1962	10.1361	0.0600363
TRCN0000107926	TRCN0000107926	TRCN0000107926	1	NM_022362.2-2619s1c1	pLKO.1	64210	MMS19	CCAGCGGTTCTTCACAGATAA	10.9999	9.90426	8.76142	1.14284	10.9769	9.43922	8.69986	0.739359
TRCN0000107929	TRCN0000107929	TRCN0000107929	1	NM_022362.2-1303s1c1	pLKO.1	64210	MMS19	TGGAGCTATGAAGACAAAGAT	10.1344	9.45854	8.8798	0.57874	10.1305	9.47969	8.4973	0.982391
TRCN0000107928	TRCN0000107928	TRCN0000107928	1	NM_022362.2-465s1c1	pLKO.1	64210	MMS19	CCGACACACAGTCTACAATAT	7.54504	3.79889	2.59227	1.20662	7.82375	2.4694	3.29368	-0.824279
TRCN0000107927	TRCN0000107927	TRCN0000107927	1	NM_022362.2-2196s1c1	pLKO.1	64210	MMS19	CCTGCCTCGAAATGTGGAAAT	4.53927	5.71517	6.7252	-1.01004	3.71394	6.58617	7.32506	-0.738888
TRCN0000107925	TRCN0000107925	TRCN0000107925	1	NM_022362.2-3351s1c1	pLKO.1	64210	MMS19	CCTGGGTCTCTTGCATTTATA	10.3236	11.0525	12.0692	-1.01671	10.5399	11.3242	12.2032	-0.879009
TRCN0000051252	TRCN0000051252	TRCN0000051252	1	NM_002434.1-353s1c1	pLKO.1	4350	MPG	CCCATACCGCAGCATCTATTT	8.78724	5.11415	4.65746	0.456694	9.61757	4.63579	4.18438	0.451419
TRCN0000051248	TRCN0000051248	TRCN0000051248	1	NM_002434.1-365s1c1	pLKO.1	4350	MPG	CATCTATTTCTCAAGCCCAAA	10.9589	12.6203	12.2762	0.344098	11.4168	13.1075	13.1719	-0.0643453
TRCN0000051250	TRCN0000051250	TRCN0000051250	1	NM_002434.1-620s1c1	pLKO.1	4350	MPG	GTACATCATTTACGGCATGTA	10.0603	7.8166	8.88429	-1.06769	9.3883	8.06359	7.37592	0.687668
TRCN0000051251	TRCN0000051251	TRCN0000051251	1	NM_002434.1-611s1c1	pLKO.1	4350	MPG	CCTGTACGTGTACATCATTTA	10.373	9.51537	9.98252	-0.467148	10.8923	8.92388	10.2239	-1.30006
TRCN0000051249	TRCN0000051249	TRCN0000051249	1	NM_002434.1-474s1c1	pLKO.1	4350	MPG	CGACTTCCTAATGGCACAGAA	7.62466	5.32984	6.6207	-1.29086	7.89022	2.0471	4.74369	-2.69659
TRCN0000039872	TRCN0000039872	TRCN0000039872	1	NM_005591.2-598s1c1	pLKO.1	4361	MRE11A	GCTGGATTTGTAAATCACTTT	9.85893	6.64546	3.71669	2.92876	9.92623	5.27724	4.7081	0.569139
TRCN0000338395	TRCN0000338395	TRCN0000338395	1	NM_005591.3-1233s21c1	pLKO_TRC005	4361	MRE11A	ACGGGAACGTCTGGGTAATTC	3.64303	1.66458	0.638161	1.02642	5.22967	1.51857	0.519867	0.9987
TRCN0000338393	TRCN0000338393	TRCN0000338393	1	NM_005591.3-1038s21c1	pLKO_TRC005	4361	MRE11A	TGTTGGTTTGCTGCGTATTAA	10.9429	10.3745	10.9809	-0.606339	10.0574	9.35964	9.16762	0.192017
TRCN0000338324	TRCN0000338324	TRCN0000338324	1	NM_005591.3-1813s21c1	pLKO_TRC005	4361	MRE11A	GCTGATGACCTTATGAGTATA	10.7258	11.3173	11.8052	-0.487869	10.561	11.4552	11.356	0.0992509
TRCN0000338391	TRCN0000338391	TRCN0000338391	1	NM_005591.3-1278s21c1	pLKO_TRC005	4361	MRE11A	ACGACTGCGAGTGGACTATAG	10.15	7.5334	7.82654	-0.293141	10.3137	6.55732	6.70823	-0.150915
TRCN0000344497	TRCN0000344497	TRCN0000344497	1	NM_000251.1-3079s21c1	pLKO_TRC005	4436	MSH2	TTGCAATTGACATAGGCAATA	10.081	8.19904	7.65079	0.548246	10.8377	7.21463	6.86007	0.354562
TRCN0000344496	TRCN0000344496	TRCN0000344496	1	NM_000251.1-2550s21c1	pLKO_TRC005	4436	MSH2	ATTCATGTTGCAGAGCTTGCT	9.39236	7.02196	7.51988	-0.497929	9.8446	8.36271	7.26051	1.10221
TRCN0000332891	TRCN0000332891	TRCN0000332891	1	NM_000251.1-1050s21c1	pLKO_TRC005	4436	MSH2	GCCTTGCTGAATAAGTGTAAA	10.1582	10.4409	10.3119	0.129026	10.0386	9.44865	9.27206	0.176589
TRCN0000039672	TRCN0000039672	TRCN0000039672	1	NM_000251.1-958s1c1	pLKO.1	4436	MSH2	GCCAGTATATGAAATTGGATA	10.5023	12.4524	12.7649	-0.312523	10.1009	12.5262	12.6493	-0.123088
TRCN0000332958	TRCN0000332958	TRCN0000332958	1	NM_000251.1-441s21c1	pLKO_TRC005	4436	MSH2	CCTGGCAATCTCTCTCAGTTT	9.75853	6.57945	7.44156	-0.862113	9.9034	7.54651	7.58731	-0.0407958
TRCN0000084059	TRCN0000084059	TRCN0000084059	1	NM_002439.1-810s1c1	pLKO.1	4437	MSH3	GCCATTTAGATCACAACTTTA	9.32008	6.77126	6.60847	0.162788	8.84103	7.40788	6.07354	1.33434
TRCN0000084058	TRCN0000084058	TRCN0000084058	1	NM_002439.1-4220s1c1	pLKO.1	4437	MSH3	GCACAGAAGGAATAAGGTCAT	9.49278	10.2446	10.0507	0.193986	8.95637	11.0064	10.4009	0.60552
TRCN0000084062	TRCN0000084062	TRCN0000084062	1	NM_002439.1-3182s1c1	pLKO.1	4437	MSH3	GCAAGGAGTTATGGATTAAAT	9.96697	8.12667	7.33935	0.787318	9.92615	7.70226	7.71887	-0.0166018
TRCN0000084060	TRCN0000084060	TRCN0000084060	1	NM_002439.1-2834s1c1	pLKO.1	4437	MSH3	CGGAGTACATTTATGGAAGAA	10.795	11.028	10.4494	0.578533	10.2867	11.3687	11.6117	-0.243015
TRCN0000084061	TRCN0000084061	TRCN0000084061	1	NM_002439.1-1736s1c1	pLKO.1	4437	MSH3	CCACTCCTTAAATTAAGGGAA	10.606	12.23	12.7937	-0.563718	9.48714	12.2031	12.5137	-0.310574
TRCN0000152936	TRCN0000152936	TRCN0000152936	1	NM_002440.2-544s1c1	pLKO.1	4438	MSH4	GAGGTGAAATAGGAATGGCAA	10.0953	9.56353	8.69683	0.866701	10.261	9.11103	8.71338	0.397643
TRCN0000151332	TRCN0000151332	TRCN0000151332	1	NM_002440.2-2289s1c1	pLKO.1	4438	MSH4	GCTAATGACAAATCGCTCATA	10.819	9.87614	9.34381	0.532333	10.8573	9.84412	9.71734	0.12678
TRCN0000152238	TRCN0000152238	TRCN0000152238	1	NM_002440.2-1658s1c1	pLKO.1	4438	MSH4	CCAGATGACTACAGATTGTAT	10.6374	9.30599	9.63376	-0.327764	10.2147	9.32645	8.70285	0.6236
TRCN0000151052	TRCN0000151052	TRCN0000151052	1	NM_002440.2-1783s1c1	pLKO.1	4438	MSH4	GCCAAGAATCTTTGAGAGAAA	11.8178	12.5673	12.56	0.00735867	10.992	13.324	13.0537	0.27026
TRCN0000151661	TRCN0000151661	TRCN0000151661	1	NM_002440.2-1578s1c1	pLKO.1	4438	MSH4	GCAGGAATGATATCACAACTT	8.06672	1.68113	2.97203	-1.2909	8.79586	3.38832	3.44401	-0.055685
TRCN0000235073	TRCN0000235073	TRCN0000235073	1	NM_025259.4-1913s21c1	pLKO_TRC005	4439	MSH5	TCATCAGGGAAGAGCATATAC	9.14771	7.28748	6.43839	0.849086	9.0824	6.85762	6.62461	0.233012
TRCN0000235072	TRCN0000235072	TRCN0000235072	1	NM_025259.4-1678s21c1	pLKO_TRC005	4439	MSH5	AGCTGTCTTAACCCGAGTATT	9.31194	8.23499	7.42948	0.805516	9.82998	8.23119	8.02407	0.207122
TRCN0000235071	TRCN0000235071	TRCN0000235071	1	NM_025259.4-719s21c1	pLKO_TRC005	4439	MSH5	GTTGAACTGGAAGACTATAAT	7.58584	4.97998	5.51975	-0.539775	9.11748	4.70772	4.64842	0.0593058
TRCN0000238809	TRCN0000238809	TRCN0000238809	1	NM_025259.4-2120s21c1	pLKO_TRC005	4439	MSH5	GCACAGTCGCTGGTCCTTATT	10.9343	9.74861	10.0754	-0.326802	11.1908	10.3825	10.5128	-0.130301
TRCN0000078543	TRCN0000078543	TRCN0000078543	1	NM_000179.1-3057s1c1	pLKO.1	2956	MSH6	GCCAGAAGAATACGAGTTGAA	10.7892	12.0865	12.0251	0.0613491	10.5705	11.65	11.2385	0.41151
TRCN0000078544	TRCN0000078544	TRCN0000078544	1	NM_000179.1-3058s1c1	pLKO.1	2956	MSH6	CCAGAAGAATACGAGTTGAAA	11.9716	13.5018	13.688	-0.186166	11.4531	12.8034	12.2927	0.510639
TRCN0000078546	TRCN0000078546	TRCN0000078546	1	NM_000179.1-3187s1c1	pLKO.1	2956	MSH6	CGGCGACTGTTCTATAACTTT	8.47356	7.2781	6.71327	0.564834	8.61667	5.6405	5.84698	-0.206484
TRCN0000293881	TRCN0000293881	TRCN0000293881	1	NM_000179.2-4265s21c1	pLKO_TRC005	2956	MSH6	TTCTGACAAAGGTGGTAAATT	9.26746	9.39902	9.41262	-0.0135903	9.58251	10.1476	9.94236	0.205249
TRCN0000298603	TRCN0000298603	TRCN0000298603	1	NM_000179.2-867s21c1	pLKO_TRC005	2956	MSH6	AGGCGAAGTAGCCGCCAAATA	8.21254	1.87654	4.30188	-2.42534	9.30152	3.56791	3.68011	-0.112198
TRCN0000049725	TRCN0000049725	TRCN0000049725	1	NM_025128.3-1656s1c1	pLKO.1	80198	MUS81	CGCAGGAGCCATCAAGAATAA	9.30154	6.25547	4.67973	1.57574	9.45043	4.75508	3.5762	1.17888
TRCN0000049727	TRCN0000049727	TRCN0000049727	1	NM_025128.3-390s1c1	pLKO.1	80198	MUS81	CACGCGCTTCGTATTTCAGAA	9.20305	9.26533	8.66387	0.601459	9.13133	9.25431	9.32695	-0.0726318
TRCN0000049723	TRCN0000049723	TRCN0000049723	1	NM_025128.3-1249s1c1	pLKO.1	80198	MUS81	GAGTTGGTACTGGATCACATT	9.17883	5.36046	5.63238	-0.271926	9.80815	5.27365	5.07086	0.202789
TRCN0000049724	TRCN0000049724	TRCN0000049724	1	NM_025128.3-730s1c1	pLKO.1	80198	MUS81	CCTAATGGTCACCACTTCTTA	8.75474	7.77532	8.44906	-0.673747	9.40328	8.14591	7.74114	0.404768
TRCN0000296676	TRCN0000296676	TRCN0000296676	1	NM_025128.4-1905s21c1	pLKO_TRC005	80198	MUS81	ACACTGCTGAGCACCATTAAG	9.98617	9.50003	9.9698	-0.469765	9.80864	8.40842	8.83672	-0.428298
TRCN0000056603	TRCN0000056603	TRCN0000056603	1	NM_012222.1-1472s1c1	pLKO.1	4595	MUTYH	CAAGCTGACATATCAAGTATA	8.42809	7.19359	4.7024	2.49119	9.19244	6.96434	5.88222	1.08212
TRCN0000333169	TRCN0000333169	TRCN0000333169	1	NM_012222.2-511s21c1	pLKO_TRC005	4595	MUTYH	AGCTGGTACGACCAAGAGAAA	7.05051	4.62258	3.62834	0.994248	8.98426	4.51887	4.19932	0.319549
TRCN0000344787	TRCN0000344787	TRCN0000344787	1	NM_012222.2-872s21c1	pLKO_TRC005	4595	MUTYH	CCATTGCCTCTATCGCCTTTG	10.5653	11.2918	10.5802	0.711589	10.3593	11.3923	10.9021	0.490259
TRCN0000056607	TRCN0000056607	TRCN0000056607	1	NM_012222.1-1704s1c1	pLKO.1	4595	MUTYH	CAAGTCCTGGATAATTTCTTT	9.89303	9.09072	9.25935	-0.168629	9.56456	8.82465	9.26694	-0.44229
TRCN0000333170	TRCN0000333170	TRCN0000333170	1	NM_012222.2-635s21c1	pLKO_TRC005	4595	MUTYH	CCACTGTGATCAACTACTATA	10.1749	9.36233	10.4379	-1.07559	10.5973	9.69071	10.2855	-0.594807
TRCN0000010392	TRCN0000010392	TRCN0000010392	1	NM_002485.x-440s1c1	pLKO.1	4683	NBN	CAAGCTATATTGCAACTTGGA	9.62116	8.08405	6.5161	1.56795	9.82163	6.83474	6.21846	0.616278
TRCN0000040135	TRCN0000040135	TRCN0000040135	1	NM_002485.3-2247s1c1	pLKO.1	4683	NBN	GCTCGAAAGAATACAGAACTA	8.30785	6.55578	6.32523	0.230555	8.83712	6.5052	5.25564	1.24956
TRCN0000295898	TRCN0000295898	TRCN0000295898	1	NM_002485.4-1091s21c1	pLKO_TRC005	4683	NBN	CCATCCCAGTACAGGATTAAA	8.06282	5.58372	5.25197	0.331744	8.5585	5.8257	5.62613	0.19957
TRCN0000288632	TRCN0000288632	TRCN0000288632	1	NM_002485.4-705s21c1	pLKO_TRC005	4683	NBN	CCTCTTGATGAACCATCTATT	9.94315	7.35456	8.78547	-1.43091	10.8355	8.89988	7.65992	1.23996
TRCN0000288622	TRCN0000288622	TRCN0000288622	1	NM_002485.4-1220s21c1	pLKO_TRC005	4683	NBN	GCAAGCAGATACATGGGATTT	11.4067	8.84257	9.72789	-0.885325	10.8966	9.68355	10.1391	-0.455594
TRCN0000275629	TRCN0000275629	TRCN0000275629	1	NM_024782.2-706s21c1	pLKO_TRC005	79840	NHEJ1	ATTCCTTCTTGGAACAATTTA	9.31643	8.05804	7.69613	0.361907	9.3844	6.37374	6.54106	-0.167316
TRCN0000275628	TRCN0000275628	TRCN0000275628	1	NM_024782.2-602s21c1	pLKO_TRC005	79840	NHEJ1	GCTAGCAACGTTACTTCATAT	9.94248	9.92209	10.1191	-0.197008	9.73091	9.145	9.52214	-0.377136
TRCN0000275631	TRCN0000275631	TRCN0000275631	1	NM_024782.2-564s21c1	pLKO_TRC005	79840	NHEJ1	ATGGGCATGAGTCTGGCATTA	6.66668	6.86422	7.55735	-0.693127	6.63399	6.47954	6.74178	-0.262239
TRCN0000275632	TRCN0000275632	TRCN0000275632	1	NM_024782.2-1297s21c1	pLKO_TRC005	79840	NHEJ1	TACCATGGACTTTAGGTATAT	10.3122	10.3391	10.7781	-0.438987	10.1649	9.80312	10.3093	-0.50619
TRCN0000275700	TRCN0000275700	TRCN0000275700	1	NM_024782.2-542s21c1	pLKO_TRC005	79840	NHEJ1	CCAACATTTGATTCGTCCTCT	11.671	13.7132	14.1035	-0.390219	11.5278	13.3776	13.9456	-0.568026
TRCN0000306863	TRCN0000306863	TRCN0000306863	1	NM_007363.4-1511s21c1	pLKO_TRC005	4841	NONO	TGAGCACCAGGTCATGCTAAT	9.78618	7.34491	6.61629	0.72862	10.0172	5.65605	5.21463	0.441428
TRCN0000294049	TRCN0000294049	TRCN0000294049	1	NM_007363.4-1304s21c1	pLKO_TRC005	4841	NONO	TCCAGAGAAGCTGGTTATAAA	8.51118	8.09735	7.74522	0.352135	8.33372	8.80147	8.14143	0.660035
TRCN0000286693	TRCN0000286693	TRCN0000286693	1	NM_007363.4-2069s21c1	pLKO_TRC005	4841	NONO	GCCAGAATTCTACCCTGGAAA	10.6309	11.4976	11.2272	0.270348	10.2561	11.3002	10.8746	0.425588
TRCN0000074560	TRCN0000074560	TRCN0000074560	1	NM_007363.3-469s1c1	pLKO.1	4841	NONO	GCAGGCGAAGTCTTCATTCAT	9.20336	7.74156	7.85643	-0.114871	9.56107	7.87639	8.00271	-0.126324
TRCN0000074562	TRCN0000074562	TRCN0000074562	1	NM_007363.3-470s1c1	pLKO.1	4841	NONO	CAGGCGAAGTCTTCATTCATA	4.43644	1.59728	2.31146	-0.714175	4.685	1.35618	1.52576	-0.169579
TRCN0000007918	TRCN0000007918	TRCN0000007918	1	NM_002528.4-739s1c1	pLKO.1	4913	NTHL1	GCATGTGCACAGAATCGCCAA	10.0103	9.41114	7.81464	1.59651	10.2263	8.03509	7.09666	0.938431
TRCN0000226824							NTHL1	GCACGAGATCAATGGACTCTT	11.9959	11.0891	11.1114	-0.0222496	10.5111	10.9384	10.6954	0.24305
TRCN0000007917	TRCN0000007917	TRCN0000007917	1	NM_002528.4-427s1c1	pLKO.1	4913	NTHL1	GATGCTCTCCAGCCAAACCAA	9.05324	7.00689	7.9717	-0.964813	9.41795	7.22314	6.39336	0.829781
TRCN0000226821							NTHL1	CTGGAGGAGCAAGGTGAAATA	6.35591	4.96824	5.50124	-0.533005	7.34156	3.40478	5.80242	-2.39764
TRCN0000007916	TRCN0000007916	TRCN0000007916	1	NM_002528.4-568s1c1	pLKO.1	4913	NTHL1	GAGCAAGGTGAAATACATCAA	8.91306	3.79473	5.81095	-2.01621	10.3998	4.42751	6.57543	-2.14792
TRCN0000314672	TRCN0000314672	TRCN0000314672	1	NM_002542.5-1135s21c1	pLKO_TRC005	4968	OGG1	TGTGCCCGTGGATGTCCATAT	7.73393	5.76042	6.52656	-0.76614	9.50595	5.28071	4.01519	1.26552
TRCN0000314740	TRCN0000314740	TRCN0000314740	1	NM_002542.5-848s21c1	pLKO_TRC005	4968	OGG1	CGGCTCATCCAGCTTGATGAT	9.16471	6.59877	6.67768	-0.0789137	9.54594	6.91819	6.40997	0.50822
TRCN0000004914	TRCN0000004914	TRCN0000004914	1	NM_002542.4-2068s1c1	pLKO.1	4968	OGG1	GATGTCCATATGTGGCACATT	10.8345	8.92697	9.35409	-0.427125	10.9428	9.37791	8.74675	0.631156
TRCN0000314739	TRCN0000314739	TRCN0000314739	1	NM_002542.5-632s21c1	pLKO_TRC005	4968	OGG1	CGCAAGTACTTCCAGCTAGAT	7.56179	3.57466	4.21391	-0.639246	8.67624	4.38951	3.85675	0.532765
TRCN0000314669	TRCN0000314669	TRCN0000314669	1	NM_002542.5-522s21c1	pLKO_TRC005	4968	OGG1	CGGATCAAGTATGGACACTGA	10.1945	7.14275	8.01401	-0.871258	10.2339	6.76709	7.90566	-1.13857
TRCN0000220048	TRCN0000220048	TRCN0000220048	1	NM_024675.3-2289s1c1	pLKO.1	79728	PALB2	GGCCTTTCTTCATCCATATTA	9.7939	9.09965	8.26967	0.829981	9.83888	8.39932	7.38943	1.00989
TRCN0000167822	TRCN0000167822	TRCN0000167822	1	NM_024675.2-3293s1c1	pLKO.1	79728	PALB2	GATGCACATTGATGATTCTTA	10.1193	8.72594	8.54941	0.176533	10.6693	9.39378	8.37433	1.01946
TRCN0000167948	TRCN0000167948	TRCN0000167948	1	NM_024675.2-3865s1c1	pLKO.1	79728	PALB2	CCACTGATCTTGGATGTACAT	8.13688	5.9343	5.99275	-0.0584483	8.39299	5.96363	5.32248	0.641153
TRCN0000220047	TRCN0000220047	TRCN0000220047	1	NM_024675.3-2208s1c1	pLKO.1	79728	PALB2	GACTTAGAAGAGGACCTTATT	9.44109	7.29463	7.21265	0.0819856	9.08635	5.60158	5.92205	-0.320471
TRCN0000359466	TRCN0000359466	TRCN0000359466	1	NM_024675.3-3275s21c1	pLKO_TRC005	79728	PALB2	TCTGCTTGGTACTACTATTAT	8.40384	7.23641	7.52905	-0.292645	8.57094	4.41429	5.70822	-1.29393
TRCN0000007929	TRCN0000007929	TRCN0000007929	1	NM_001618.2-2715s1c1	pLKO.1	142	PARP1	GCAGCTTCATAACCGAAGATT	9.75602	8.97031	7.79149	1.17882	10.0471	6.69524	6.36649	0.328747
TRCN0000007930	TRCN0000007930	TRCN0000007930	1	NM_001618.2-1176s1c1	pLKO.1	142	PARP1	CCGAGAAATCTCTTACCTCAA	10.4537	9.60683	8.89465	0.712184	10.551	9.89252	9.64266	0.249868
TRCN0000007931	TRCN0000007931	TRCN0000007931	1	NM_001618.2-2962s1c1	pLKO.1	142	PARP1	GCTTCACATATCAGCAGGTTA	9.44607	8.21875	7.54148	0.677271	9.89105	6.90359	7.19328	-0.289693
TRCN0000338467	TRCN0000338467	TRCN0000338467	1	NM_001618.3-897s21c1	pLKO_TRC005	142	PARP1	CGACCTGATCTGGAACATCAA	10.9963	7.4504	7.37957	0.0708274	10.2683	7.25083	7.67192	-0.421092
TRCN0000007928	TRCN0000007928	TRCN0000007928	1	NM_001618.2-3516s1c1	pLKO.1	142	PARP1	CTTCGTTAGAATGTCTGCCTT	10.8976	11.3531	12.0788	-0.725718	10.9411	11.6408	11.5462	0.0945556
TRCN0000235600	TRCN0000235600	TRCN0000235600	1	NM_005484.3-971s21c1	pLKO_TRC005	10038	PARP2	CTCCGTACTCCTCCACTAATC	9.99152	9.08609	8.94297	0.143116	9.80751	9.56333	8.42546	1.13787
TRCN0000235596	TRCN0000235596	TRCN0000235596	1	NM_005484.3-1666s21c1	pLKO_TRC005	10038	PARP2	TCTGAATCCAGATGGTTATAC	9.30113	9.58874	8.91054	0.6782	10.0424	9.38356	8.99849	0.385067
TRCN0000235598	TRCN0000235598	TRCN0000235598	1	NM_005484.3-734s21c1	pLKO_TRC005	10038	PARP2	CTTCGGGTACAGGAGTTAATA	8.71623	7.38715	7.45572	-0.0685744	8.88265	8.15601	7.74872	0.407282
TRCN0000235599	TRCN0000235599	TRCN0000235599	1	NM_005484.3-420s21c1	pLKO_TRC005	10038	PARP2	ACTATCTGATTCAGCTATTAG	8.73257	4.11541	6.14535	-2.02994	9.08363	6.12593	5.30233	0.823601
TRCN0000235597	TRCN0000235597	TRCN0000235597	1	NM_005484.3-1108s21c1	pLKO_TRC005	10038	PARP2	ACACTATAGAAACCTACATTG	8.87372	7.20294	7.63957	-0.436626	8.56868	6.90968	8.09605	-1.18638
TRCN0000052938	TRCN0000052938	TRCN0000052938	1	NM_001003931.1-2109s1c1	pLKO.1	10039	PARP3	CCCTGAACTTATGCCTCCTAA	10.8463	12.6456	12.1587	0.486878	10.6227	12.627	12.0514	0.575619
TRCN0000230907	TRCN0000230907	TRCN0000230907	1	NM_001003931.2-2103s21c1	pLKO_TRC005	10039	PARP3	GTACAAGATCCCTGAACTTAT	10.5685	8.67396	9.49461	-0.82065	9.84687	8.85132	7.72311	1.12821
TRCN0000052939	TRCN0000052939	TRCN0000052939	1	NM_001003931.1-1360s1c1	pLKO.1	10039	PARP3	GCACCTGAGTACAAGGTGATA	10.6798	10.0641	10.2253	-0.16119	10.6098	10.5872	10.7614	-0.174239
TRCN0000230904	TRCN0000230904	TRCN0000230904	1	NM_001003931.2-483s21c1	pLKO_TRC005	10039	PARP3	ACCCGCAGAGAAGCGCATAAT	10.4271	9.14883	10.5606	-1.41174	10.0693	9.81131	10.6922	-0.880887
TRCN0000052940	TRCN0000052940	TRCN0000052940	1	NM_001003931.1-576s1c1	pLKO.1	10039	PARP3	CCAGACCAACATCGAGAACAA	9.76874	7.5394	9.44138	-1.90198	10.0901	7.68457	8.44952	-0.764948
TRCN0000052923	TRCN0000052923	TRCN0000052923	1	NM_006437.2-4938s1c1	pLKO.1	143	PARP4	GCATTCAATCTCTAGGTGTAA	9.03713	5.95013	5.04225	0.90788	9.43685	6.40266	5.36598	1.03668
TRCN0000052924	TRCN0000052924	TRCN0000052924	1	NM_006437.2-1123s1c1	pLKO.1	143	PARP4	CCTGGGACTATTGGCTAAGAA	4.64726	4.23331	2.46423	1.76908	4.70994	2.77051	2.41997	0.350537
TRCN0000298742	TRCN0000298742	TRCN0000298742	1	NM_006437.3-2888s21c1	pLKO_TRC005	143	PARP4	CCTAAGCATATCACAAGCAAT	10.3117	8.3475	8.20341	0.144092	10.2218	8.56661	7.57679	0.989816
TRCN0000298743	TRCN0000298743	TRCN0000298743	1	NM_006437.3-1549s21c1	pLKO_TRC005	143	PARP4	GCTCAGTACAAGTATCAAGTA	9.96549	10.8336	10.247	0.586606	10.3962	10.2431	9.87544	0.36765
TRCN0000052925	TRCN0000052925	TRCN0000052925	1	NM_006437.2-3404s1c1	pLKO.1	143	PARP4	GCACTAATTCAAGAGAAAGAA	9.72146	6.84847	6.99612	-0.147649	9.05418	7.59415	7.1373	0.456848
TRCN0000003863	TRCN0000003863	TRCN0000003863	1	NM_002592.x-549s1c1	pLKO.1	5111	PCNA	GAAGCACCAAACCAGGAGAAA	10.4308	8.98534	7.88207	1.10327	9.95175	9.21294	7.92495	1.28799
TRCN0000010826	TRCN0000010826	TRCN0000010826	1	NM_002592.x-673s1c1	pLKO.1	5111	PCNA	CACGTATATGCCGAGATCTCA	9.61277	7.23296	7.24355	-0.0105878	9.36554	5.48933	4.68075	0.808582
TRCN0000003864	TRCN0000003864	TRCN0000003864	1	NM_002592.x-370s1c1	pLKO.1	5111	PCNA	ACGTCTCTTTGGTGCAGCTCA	10.7766	9.76843	9.09189	0.676539	11.4304	8.27057	8.3465	-0.0759217
TRCN0000003861	TRCN0000003861	TRCN0000003861	1	NM_002592.x-548s1c1	pLKO.1	5111	PCNA	TGAAGCACCAAACCAGGAGAA	8.28453	6.989	6.96895	0.0200504	8.39581	6.58964	6.46623	0.123401
TRCN0000003862	TRCN0000003862	TRCN0000003862	1	NM_002592.x-705s1c1	pLKO.1	5111	PCNA	GATGCTGTTGTAATTTCCTGT	10.9377	11.115	11.5118	-0.396826	10.5711	11.3818	11.0335	0.348337
TRCN0000355997	TRCN0000355997	TRCN0000355997	1	NM_002675.3-1322s21c1	pLKO_TRC005	5371	PML	AGATGCAGCTGTATCCAAGAA	9.62242	7.15217	6.4693	0.68287	11.2188	7.60979	6.9364	0.67339
TRCN0000003866	TRCN0000003866	TRCN0000003866	1	NM_002675.x-681s1c1	pLKO.1	5371	PML	CACCCGCAAGACCAACAACAT	8.3889	4.76702	5.36392	-0.596898	8.82876	6.77822	5.26312	1.5151
TRCN0000314605	TRCN0000314605	TRCN0000314605	1	NM_002675.3-1982s21c1	pLKO_TRC005	5371	PML	CCTCAAGATTGACAATGAAAG	10.5768	9.64658	9.94733	-0.300758	10.7474	10.5563	9.71215	0.84416
TRCN0000355998	TRCN0000355998	TRCN0000355998	1	NM_002675.3-1371s21c1	pLKO_TRC005	5371	PML	AGGGACCCTATTGACGTTGAC	10.1192	10.2515	10.0779	0.173562	11.0417	10.0656	9.70156	0.36401
TRCN0000355996	TRCN0000355996	TRCN0000355996	1	NM_002675.3-282s21c1	pLKO_TRC005	5371	PML	TCGGAGGAGGAGTTCCAGTTT	10.4477	10.5171	10.4813	0.035764	10.691	10.9062	10.7449	0.161263
TRCN0000310108	TRCN0000310108	TRCN0000310108	1	NM_016937.2-4387s21c1	pLKO_TRC005	5422	POLA1	TCGCTGGTTGTGCCGTGAAAT	9.34873	7.9824	7.99134	-0.00893594	10.6065	7.74118	6.85874	0.882439
TRCN0000295990	TRCN0000295990	TRCN0000295990	1	NM_016937.2-4844s21c1	pLKO_TRC005	5422	POLA1	GCCAATTAAACCCGGTCTAAA	9.89031	9.24461	9.08791	0.156706	10.0855	9.49315	8.84516	0.647991
TRCN0000370109	TRCN0000370109	TRCN0000370109	1	NM_016937.2-3694s21c1	pLKO_TRC005	5422	POLA1	GTGAACCAATAGACGGAATTG	11.6246	10.9286	10.3425	0.586188	11.01	10.3606	10.7354	-0.374764
TRCN0000298738	TRCN0000298738	TRCN0000298738	1	NM_016937.2-150s21c1	pLKO_TRC005	5422	POLA1	GCTGGTGAGAAGTATAAATAT	8.62486	6.96037	7.27355	-0.313182	9.09162	6.99351	7.26366	-0.270154
TRCN0000370110	TRCN0000370110	TRCN0000370110	1	NM_016937.2-2283s21c1	pLKO_TRC005	5422	POLA1	CAGATCATGTGTGAGCTAAAT	10.0402	6.67515	7.49373	-0.818581	10.4904	5.36556	6.19464	-0.829078
TRCN0000053076	TRCN0000053076	TRCN0000053076	1	NM_002689.2-815s1c1	pLKO.1	23649	POLA2	CCCAGAAATACAACTCACGAA	8.91475	8.18979	8.30065	-0.110856	8.87959	7.54206	6.95466	0.587407
TRCN0000053077	TRCN0000053077	TRCN0000053077	1	NM_002689.2-1787s1c1	pLKO.1	23649	POLA2	CCGAGGAGATCAGTAGTTCTT	9.27175	8.35459	7.81152	0.543067	9.12986	6.21811	6.16776	0.0503452
TRCN0000322915	TRCN0000322915	TRCN0000322915	1	NM_002689.2-1901s21c1	pLKO_TRC005	23649	POLA2	TTGACTATGAGTCGTTCTATG	10.4848	11.0125	10.6901	0.322401	10.6865	10.5014	10.3221	0.179328
TRCN0000322913	TRCN0000322913	TRCN0000322913	1	NM_002689.2-2161s21c1	pLKO_TRC005	23649	POLA2	TCTGCTGTGTGGGCCCTTAAA	8.80489	8.03849	7.53876	0.499733	9.466	7.92834	8.18746	-0.259121
TRCN0000322846	TRCN0000322846	TRCN0000322846	1	NM_002689.2-944s21c1	pLKO_TRC005	23649	POLA2	CACTAACTGGGAGCTACAAAT	9.55986	8.23586	8.00895	0.226905	9.72423	7.52528	7.94465	-0.419365
TRCN0000293251	TRCN0000293251	TRCN0000293251	1	NM_002690.1-508s21c1	pLKO_TRC005	5423	POLB	TGAACCATCATCAGCGAATTG	11.249	10.5415	9.93945	0.602081	10.6043	9.68621	9.58823	0.0979873
TRCN0000293190	TRCN0000293190	TRCN0000293190	1	NM_002690.1-706s21c1	pLKO_TRC005	5423	POLB	CCAGCTTCACTTCAGAATCAA	8.95143	2.43795	3.1278	-0.689851	8.43956	3.47779	2.77648	0.701317
TRCN0000007919	TRCN0000007919	TRCN0000007919	1	NM_002690.1-288s1c1	pLKO.1	5423	POLB	GCTAAGAAATTGCCTGGAGTA	10.8128	10.9945	11.4673	-0.472868	10.4474	12.0985	11.959	0.139529
TRCN0000293249	TRCN0000293249	TRCN0000293249	1	NM_002690.1-794s21c1	pLKO_TRC005	5423	POLB	CCTGTCAAAGGGTGAGACAAA	9.80601	7.39219	7.33762	0.0545735	9.99267	6.72366	7.17461	-0.450947
TRCN0000011213	TRCN0000011213	TRCN0000011213	1	NM_002690.1-444s1c1	pLKO.1	5423	POLB	GCAAGGAAGTTTGTAGATGAA	10.7546	10.3194	10.7266	-0.407215	9.76826	10.2163	10.6212	-0.404879
TRCN0000342684	TRCN0000342684	TRCN0000342684	1	NM_002691.2-1238s21c1	pLKO_TRC005	5424	POLD1	CGGTTACAACATCCAGAACTT	8.86453	6.14774	4.75055	1.39719	7.78947	4.94887	4.23334	0.71553
TRCN0000352781	TRCN0000352781	TRCN0000352781	1	NM_002691.2-167s21c1	pLKO_TRC005	5424	POLD1	CCTGGCACTGATGGAGGAGAT	8.20973	7.14091	7.44039	-0.299477	8.28867	5.97628	5.62666	0.349622
TRCN0000007927	TRCN0000007927	TRCN0000007927	1	NM_002691.1-2459s1c1	pLKO.1	5424	POLD1	GCTTATCAGCAAGAAGCGCTA	11.0143	11.078	11.1337	-0.0556101	10.5958	10.2008	10.4736	-0.272777
TRCN0000342683	TRCN0000342683	TRCN0000342683	1	NM_002691.2-1199s21c1	pLKO_TRC005	5424	POLD1	GTCCACCTTCATCCGTATCAT	10.4972	7.60572	7.95519	-0.349467	10.4617	6.06785	6.59309	-0.525245
TRCN0000352782	TRCN0000352782	TRCN0000352782	1	NM_002691.2-2903s21c1	pLKO_TRC005	5424	POLD1	CCTGCCCATTGACACGCAGTA	8.76169	8.58167	8.66946	-0.0877891	8.24393	7.46429	8.40114	-0.936858
TRCN0000298739	TRCN0000298739	TRCN0000298739	1	NM_006230.2-658s21c1	pLKO_TRC005	5425	POLD2	CCCACTTGACACAGATAGGTT	9.74804	7.65551	7.01694	0.638568	9.65172	7.21894	6.6858	0.533143
TRCN0000052964	TRCN0000052964	TRCN0000052964	1	NM_006230.1-249s1c1	pLKO.1	5425	POLD2	CCTCATCCAAATGAGACCCTT	10.1309	10.8051	10.6886	0.116441	9.59874	11.4912	11.1722	0.318924
TRCN0000310322	TRCN0000310322	TRCN0000310322	1	NM_006230.2-985s21c1	pLKO_TRC005	5425	POLD2	CGAGTTTGATCCCACCAATTA	8.44743	8.30137	8.25895	0.0424137	8.98462	6.63536	7.48968	-0.85432
TRCN0000298740	TRCN0000298740	TRCN0000298740	1	NM_006230.2-1095s21c1	pLKO_TRC005	5425	POLD2	CCACCATTGATGGAGTCAGAT	8.34628	8.52085	8.83769	-0.316843	9.14519	6.96158	8.76234	-1.80076
TRCN0000298741	TRCN0000298741	TRCN0000298741	1	NM_006230.2-875s21c1	pLKO_TRC005	5425	POLD2	GCCAAATACCTCACCAAGAAA	8.92847	7.28793	7.82501	-0.537087	9.04555	5.22496	7.09107	-1.86611
TRCN0000233261	TRCN0000233261	TRCN0000233261	1	NM_006591.1-2213s21c1	pLKO_TRC005	10714	POLD3	CGAGTCAGCATTGACGATATT	9.27899	7.3843	7.29231	0.0919944	10.3835	6.24556	6.08935	0.156213
TRCN0000052989	TRCN0000052989	TRCN0000052989	1	NM_006591.1-412s1c1	pLKO.1	10714	POLD3	CCTCTGTTCAATACTGACTAT	10.6645	10.6789	10.905	-0.226037	11.1105	10.2731	10.2005	0.0726469
TRCN0000233260	TRCN0000233260	TRCN0000233260	1	NM_006591.1-1309s21c1	pLKO_TRC005	10714	POLD3	GATAGTGAAGAGGAGCTTAAC	9.85891	8.38657	8.86407	-0.477496	9.92702	8.20957	8.21459	-0.00501404
TRCN0000233258	TRCN0000233258	TRCN0000233258	1	NM_006591.1-424s21c1	pLKO_TRC005	10714	POLD3	ACTGACTATGACATCCTTAAA	10.2243	8.35039	9.0406	-0.690206	10.9539	8.52402	8.49773	0.0262914
TRCN0000233257	TRCN0000233257	TRCN0000233257	1	NM_006591.1-309s21c1	pLKO_TRC005	10714	POLD3	AGTAGTGAGAGAAGATAAATT	8.56462	2.83087	4.99473	-2.16387	8.91082	3.9843	4.15735	-0.173048
TRCN0000053208	TRCN0000053208	TRCN0000053208	1	NM_021173.1-103s1c1	pLKO.1	57804	POLD4	CCTACCCGGTTGTGAAGAGGA	9.46384	8.92978	8.80152	0.128261	8.91899	8.75794	8.65504	0.102905
TRCN0000053209	TRCN0000053209	TRCN0000053209	1	NM_021173.1-220s1c1	pLKO.1	57804	POLD4	TGAGGCAGTTTGACCTGGCCT	9.51006	8.40393	8.00212	0.401806	10.4344	7.31619	7.81433	-0.498144
TRCN0000053210	TRCN0000053210	TRCN0000053210	1	NM_021173.1-358s1c1	pLKO.1	57804	POLD4	CCCGCTTCCAGTGCAGTCTCT	10.1565	8.59999	8.75684	-0.15685	10.4232	8.55227	8.77693	-0.224666
TRCN0000053211	TRCN0000053211	TRCN0000053211	1	NM_021173.1-107s1c1	pLKO.1	57804	POLD4	CCCGGTTGTGAAGAGGAGGGA	10.8478	11.074	11.2381	-0.164131	10.6135	11.4964	11.7332	-0.236767
TRCN0000053212	TRCN0000053212	TRCN0000053212	1	NM_021173.1-281s1c1	pLKO.1	57804	POLD4	CTGGTGTCGGGCCAAGCAGAT	4.3806	1.4317	1.44724	-0.0155328	4.18603	0.408924	0.825851	-0.416926
TRCN0000052977	TRCN0000052977	TRCN0000052977	1	NM_006231.1-467s1c1	pLKO.1	5426	POLE	GCCAAATCACTTGGTGGGTTT	11.193	12.838	12.3338	0.504202	10.7976	13.0822	12.8304	0.251784
TRCN0000052976	TRCN0000052976	TRCN0000052976	1	NM_006231.1-6548s1c1	pLKO.1	5426	POLE	CCTGTGTAAAGACTCTTCCTT	8.68754	8.11354	7.96964	0.143896	8.64798	7.84057	7.69297	0.147596
TRCN0000052975	TRCN0000052975	TRCN0000052975	1	NM_006231.1-678s1c1	pLKO.1	5426	POLE	GCTGACCAGTTGGACAACATT	9.63014	6.75376	7.09019	-0.336435	9.71149	6.86138	6.38347	0.477904
TRCN0000052974	TRCN0000052974	TRCN0000052974	1	NM_006231.1-4212s1c1	pLKO.1	5426	POLE	CGCTCCAACATGGTCTACAAT	10.5449	10.2859	10.629	-0.343093	10.5613	9.6954	9.82114	-0.12574
TRCN0000052973	TRCN0000052973	TRCN0000052973	1	NM_006231.1-285s1c1	pLKO.1	5426	POLE	GCAGTGGATTACTACTTTATT	9.16713	5.67402	6.33682	-0.662797	8.77558	3.83527	6.27145	-2.43619
TRCN0000233180	TRCN0000233180	TRCN0000233180	1	NM_002692.2-74s21c1	pLKO_TRC005	5427	POLE2	GCTCCGTGGTGAAGCTATTAA	10.1664	11.5419	10.8475	0.694374	10.4251	10.4536	10.0182	0.435321
TRCN0000233182	TRCN0000233182	TRCN0000233182	1	NM_002692.2-565s21c1	pLKO_TRC005	5427	POLE2	TTGGAATGATAACGCAGTTAA	10.2774	9.82927	8.97436	0.854918	10.0826	8.53797	8.33633	0.201638
TRCN0000233181	TRCN0000233181	TRCN0000233181	1	NM_002692.2-397s21c1	pLKO_TRC005	5427	POLE2	AGATGTTTCGTGAGCGATATA	9.87414	7.8039	8.17876	-0.374861	9.42578	7.51919	7.13648	0.382714
TRCN0000233184	TRCN0000233184	TRCN0000233184	1	NM_002692.2-1258s21c1	pLKO_TRC005	5427	POLE2	TCCGTGAAGACTTAGTAAATA	8.90923	7.21594	7.95732	-0.741383	9.24112	7.8763	7.60331	0.272991
TRCN0000233183	TRCN0000233183	TRCN0000233183	1	NM_002692.2-624s21c1	pLKO_TRC005	5427	POLE2	GTCCAACTAGACCTTAGTAAA	10.1996	7.82214	9.28413	-1.46199	9.82173	7.87483	8.00465	-0.129812
TRCN0000107458	TRCN0000107458	TRCN0000107458	1	NM_017443.3-405s1c1	pLKO.1	54107	POLE3	CCAGCGGTTCGTTATCCCATT	10.9265	12.9783	12.1301	0.848179	10.9461	13.2498	12.403	0.846781
TRCN0000107457	TRCN0000107457	TRCN0000107457	1	NM_017443.3-210s1c1	pLKO.1	54107	POLE3	CGTGATCACCAGGATCATCAA	8.62694	8.83316	8.69153	0.14163	9.0233	9.32125	8.1316	1.18965
TRCN0000107459	TRCN0000107459	TRCN0000107459	1	NM_017443.3-320s1c1	pLKO.1	54107	POLE3	CCTGTGCTAACAACTTTGCAA	9.65303	9.22094	8.68226	0.538684	8.49055	7.7174	7.64032	0.077071
TRCN0000107455	TRCN0000107455	TRCN0000107455	1	NM_017443.3-815s1c1	pLKO.1	54107	POLE3	GCTTCATCAATCTGAAGGTTA	9.79737	11.7126	12.3232	-0.610593	9.73272	11.9512	12.2254	-0.274205
TRCN0000107456	TRCN0000107456	TRCN0000107456	1	NM_017443.3-409s1c1	pLKO.1	54107	POLE3	CGGTTCGTTATCCCATTGAAA	5.0721	2.23861	3.10477	-0.86616	5.10706	2.54279	2.98024	-0.437455
TRCN0000053195	TRCN0000053195	TRCN0000053195	1	NM_019896.2-216s1c1	pLKO.1	56655	POLE4	GAAGCCATCTTCATTCTGGCA	9.46183	10.1459	9.57183	0.574087	9.17772	10.3202	9.68447	0.635735
TRCN0000053193	TRCN0000053193	TRCN0000053193	1	NM_019896.2-324s1c1	pLKO.1	56655	POLE4	GACTTGGATAATGCAATAGAA	9.49847	7.26121	7.02714	0.234071	10.0122	7.48897	6.74861	0.740363
TRCN0000053196	TRCN0000053196	TRCN0000053196	1	NM_019896.2-164s1c1	pLKO.1	56655	POLE4	GCGAGTGAAGGCCTTGGTGAA	9.59741	7.48379	7.8868	-0.403014	9.6565	7.31019	6.50622	0.803967
TRCN0000053194	TRCN0000053194	TRCN0000053194	1	NM_019896.2-246s1c1	pLKO.1	56655	POLE4	GAACTGTTTGTGGAGACCATT	10.6557	12.09	12.0106	0.079407	11.23	12.168	12.9986	-0.83053
TRCN0000052997	TRCN0000052997	TRCN0000052997	1	NM_002693.1-1351s1c1	pLKO.1	5428	POLG	GCAGAGGTGCACAGACTTTAT	8.70742	7.04517	5.84588	1.19929	9.17139	4.3698	5.09881	-0.729012
TRCN0000052994	TRCN0000052994	TRCN0000052994	1	NM_002693.1-1755s1c1	pLKO.1	5428	POLG	CCTGCAAGAATTTAAGCAGAA	9.80976	10.9501	10.9093	0.0407732	9.47925	11.4197	11.3094	0.110361
TRCN0000296705	TRCN0000296705	TRCN0000296705	1	NM_002693.2-2680s21c1	pLKO_TRC005	5428	POLG	TTCTGGAGGAACGCCCATAAA	7.9269	6.77488	6.10365	0.671234	8.80045	6.31725	6.82096	-0.503711
TRCN0000052996	TRCN0000052996	TRCN0000052996	1	NM_002693.1-2322s1c1	pLKO.1	5428	POLG	GCTCACTGACAATAGTGCCAT	10.0485	9.46703	10.1587	-0.69163	10.0656	9.83622	9.62746	0.208757
TRCN0000290536	TRCN0000290536	TRCN0000290536	1	NM_002693.2-3171s21c1	pLKO_TRC005	5428	POLG	GCGCTTACTAATGCAGTTTAA	9.76403	6.74885	7.32983	-0.580982	10.0845	4.81941	5.60846	-0.789052
TRCN0000290537	TRCN0000290537	TRCN0000290537	1	NM_007215.2-648s21c1	pLKO_TRC005	11232	POLG2	GCCTTGGAACACTATGTTAAT	9.63714	9.37094	8.85223	0.518706	9.72066	9.3139	8.68564	0.62826
TRCN0000053053	TRCN0000053053	TRCN0000053053	1	NM_007215.1-542s1c1	pLKO.1	11232	POLG2	CGCGAAATCTTGCAAGACAAA	11.4484	10.6793	10.353	0.326283	10.8032	10.9892	10.5453	0.443952
TRCN0000053056	TRCN0000053056	TRCN0000053056	1	NM_007215.1-587s1c1	pLKO.1	11232	POLG2	GCATTTCTTGAGAACGTATTA	11.053	10.9232	10.9339	-0.0106754	10.8863	11.4398	10.9441	0.49566
TRCN0000053055	TRCN0000053055	TRCN0000053055	1	NM_007215.1-1028s1c1	pLKO.1	11232	POLG2	CCTGGCAATGTGTCTAAATTA	9.58109	8.21183	8.60512	-0.393287	10.21	8.74597	8.55848	0.187487
TRCN0000053054	TRCN0000053054	TRCN0000053054	1	NM_007215.1-1350s1c1	pLKO.1	11232	POLG2	CCTCATTGGAACAACTTTATT	10.4174	9.50297	9.76522	-0.262256	10.9111	8.87364	9.07453	-0.200889
TRCN0000053009	TRCN0000053009	TRCN0000053009	1	NM_006502.1-2263s1c1	pLKO.1	5429	POLH	GCCGTATCTCATCAAGGCAAA	9.88524	9.70026	9.20618	0.494077	9.96427	10.2417	9.81671	0.424985
TRCN0000218452	TRCN0000218452	TRCN0000218452	1	NM_006502.2-2248s21c1	pLKO_TRC005	5429	POLH	AGAACACATGGACTATCATTT	9.28241	8.56986	8.33233	0.237527	9.02967	7.43047	7.82798	-0.397504
TRCN0000218306	TRCN0000218306	TRCN0000218306	1	NM_006502.2-455s21c1	pLKO_TRC005	5429	POLH	AGTTATGAAGCTCGTGCATTT	9.81539	10.7195	11.0566	-0.337113	9.04545	10.2431	10.2484	-0.00530542
TRCN0000053008	TRCN0000053008	TRCN0000053008	1	NM_006502.1-746s1c1	pLKO.1	5429	POLH	GCTTATTTCAATGGCTCGATT	10.5269	9.71557	10.0718	-0.356188	10.1918	8.65964	9.33973	-0.680092
TRCN0000231035	TRCN0000231035	TRCN0000231035	1	NM_006502.2-2365s21c1	pLKO_TRC005	5429	POLH	CCCTTTGGCCTGCACTAATAA	8.89676	8.96926	10.2518	-1.28257	8.32183	9.5248	9.85947	-0.33467
TRCN0000053044	TRCN0000053044	TRCN0000053044	1	NM_007195.1-363s1c1	pLKO.1	11201	POLI	CCCGCTACAGAGAAATGTCTT	10.4648	10.3242	9.84088	0.483289	10.1387	9.73168	9.29272	0.438957
TRCN0000053046	TRCN0000053046	TRCN0000053046	1	NM_007195.1-959s1c1	pLKO.1	11201	POLI	CCTCAGTCCTTTAGTGAAGAA	11.1705	10.7956	10.5592	0.236423	11.1256	10.9808	10.7742	0.206557
TRCN0000053045	TRCN0000053045	TRCN0000053045	1	NM_007195.1-2072s1c1	pLKO.1	11201	POLI	CCAGATTCTGTTGATGAGAAA	11.4211	12.5771	12.6802	-0.103162	11.1228	12.2717	12.2093	0.0623536
TRCN0000053047	TRCN0000053047	TRCN0000053047	1	NM_007195.1-2016s1c1	pLKO.1	11201	POLI	GCCATAAGCAAACAGTAGCAA	10.5692	12.9434	12.6563	0.287152	9.72502	12.1868	12.5432	-0.356331
TRCN0000053043	TRCN0000053043	TRCN0000053043	1	NM_007195.1-1296s1c1	pLKO.1	11201	POLI	GCAACCTTAAAGCACTAAATA	10.6643	7.57036	8.14786	-0.5775	10.4272	7.55738	7.81374	-0.256362
TRCN0000116001	TRCN0000116001	TRCN0000116001	1	NM_016218.1-2622s1c1	pLKO.1	51426	POLK	CAGTTAATCAACCCAAAGAAA	10.0764	8.38562	8.10395	0.281668	9.6019	8.38345	7.03661	1.34684
TRCN0000116000	TRCN0000116000	TRCN0000116000	1	NM_016218.1-2753s1c1	pLKO.1	51426	POLK	CCCAAACATACCCTTGATATA	9.60948	7.83149	7.33288	0.49861	9.93209	7.53266	6.8533	0.679362
TRCN0000365804	TRCN0000365804	TRCN0000365804	1	NM_016218.2-372s21c1	pLKO_TRC005	51426	POLK	ATTAGAACAAAGCCGAAATTT	10.2815	9.65997	9.79905	-0.139078	10.4678	9.6265	8.90577	0.720724
TRCN0000115999	TRCN0000115999	TRCN0000115999	1	NM_016218.1-1628s1c1	pLKO.1	51426	POLK	GCCATTGCTAAGGAATTGCTA	10.0714	7.21334	6.88937	0.323973	10.3464	8.06657	7.75953	0.307034
TRCN0000115997	TRCN0000115997	TRCN0000115997	1	NM_016218.1-3169s1c1	pLKO.1	51426	POLK	GCATTGATCCTAGTGTCTTTA	8.88786	6.73027	6.78036	-0.0500954	9.42903	5.12336	5.27693	-0.153563
TRCN0000053132	TRCN0000053132	TRCN0000053132	1	NM_013274.2-759s1c1	pLKO.1	27343	POLL	AGCTGGATTCAGCATCTTCAT	7.64461	5.45268	4.40434	1.04834	8.27079	5.53408	4.78832	0.74576
TRCN0000053129	TRCN0000053129	TRCN0000053129	1	NM_013274.2-1506s1c1	pLKO.1	27343	POLL	CCTGAAGCATTACAGTGACTT	9.21955	9.51144	8.5368	0.97464	10.2596	8.52136	8.13352	0.387835
TRCN0000053131	TRCN0000053131	TRCN0000053131	1	NM_013274.2-1768s1c1	pLKO.1	27343	POLL	CAAGAGGAGAATGGTCAGCAA	10.8879	12.3732	12.5406	-0.167463	10.441	12.5895	12.689	-0.0995321
TRCN0000053128	TRCN0000053128	TRCN0000053128	1	NM_013274.2-1124s1c1	pLKO.1	27343	POLL	CGACCAATCACAACCTCCATA	10.0695	11.6724	11.2738	0.398609	10.0077	10.8239	11.4658	-0.641864
TRCN0000053130	TRCN0000053130	TRCN0000053130	1	NM_013274.2-619s1c1	pLKO.1	27343	POLL	ACTCACATTGTGGTGGATGAA	9.59863	8.79511	9.11469	-0.319584	9.81401	7.70276	8.31935	-0.616584
TRCN0000053134	TRCN0000053134	TRCN0000053134	1	NM_013284.1-341s1c1	pLKO.1	27434	POLM	TGCTGGACATAAGCTGGTTAA	9.34097	9.24412	9.10657	0.137552	8.8012	8.87168	8.24163	0.630046
TRCN0000236265	TRCN0000236265	TRCN0000236265	1	NM_013284.2-1698s21c1	pLKO_TRC005	27434	POLM	TGGCTCTTCCGGAGGTCAATT	10.1449	8.80765	8.30437	0.503279	10.1525	8.3883	8.53606	-0.147758
TRCN0000236262	TRCN0000236262	TRCN0000236262	1	NM_013284.2-281s21c1	pLKO_TRC005	27434	POLM	CTCCGAAGCGACACATGTTGT	10.5263	9.58375	8.96721	0.616541	10.5721	7.6646	8.21481	-0.550208
TRCN0000236264	TRCN0000236264	TRCN0000236264	1	NM_013284.2-389s21c1	pLKO_TRC005	27434	POLM	GCTGGACATAAGCTGGTTAAC	9.07662	7.64423	7.93521	-0.290984	8.92317	7.47235	7.96718	-0.494822
TRCN0000236266	TRCN0000236266	TRCN0000236266	1	NM_013284.2-1479s21c1	pLKO_TRC005	27434	POLM	GACCCGGAGCAGAAGACATTT	6.27355	4.76367	5.96599	-1.20232	6.53621	4.10168	4.41556	-0.313885
TRCN0000435823	TRCN0000435823	TRCN0000435823	1	NM_181808.2-1251s21c1	pLKO_TRC005	353497	POLN	TTATGGTTTATGGCAACTATT	10.4033	9.07165	9.26148	-0.18983	9.9529	9.34791	8.63315	0.714754
TRCN0000053080	TRCN0000053080	TRCN0000053080	1	NM_181808.1-1725s1c1	pLKO.1	353497	POLN	GCATCCTAATATCCAAGGTAT	10.2483	8.52593	8.62745	-0.101513	10.4436	8.74767	8.16093	0.586741
TRCN0000053082	TRCN0000053082	TRCN0000053082	1	NM_181808.1-1572s1c1	pLKO.1	353497	POLN	CCTTCATCCATTACCCAAGAT	9.32909	8.66667	8.11429	0.552383	9.18715	7.33959	7.27623	0.0633554
TRCN0000053079	TRCN0000053079	TRCN0000053079	1	NM_181808.1-53s1c1	pLKO.1	353497	POLN	CCAGTGTTGCTCAGAAGATTA	9.54512	6.7603	6.61712	0.143179	9.85425	5.68935	5.58808	0.10127
TRCN0000053081	TRCN0000053081	TRCN0000053081	1	NM_181808.1-1320s1c1	pLKO.1	353497	POLN	CCATGCCATTCAGGTGAACAA	8.325	8.027	8.6639	-0.636898	9.03698	6.39071	6.20544	0.185271
TRCN0000290548	TRCN0000290548	TRCN0000290548	1	NM_199420.3-7165s21c1	pLKO_TRC005	10721	POLQ	CGTCGTCTCATTCAAGTGTTA	10.8752	8.82932	7.95983	0.86949	10.6378	8.31727	7.92344	0.393828
TRCN0000290550	TRCN0000290550	TRCN0000290550	1	NM_199420.3-828s21c1	pLKO_TRC005	10721	POLQ	GCTGACCAAGATTTGCTATAT	10.2315	9.0801	9.33968	-0.25958	10.3648	8.97213	8.73276	0.239371
TRCN0000290549	TRCN0000290549	TRCN0000290549	1	NM_199420.3-2834s21c1	pLKO_TRC005	10721	POLQ	CCCTGTTACATTCTAGTACAT	10.1554	9.18895	9.97388	-0.784924	10.4435	10.0391	9.89092	0.148168
TRCN0000052999	TRCN0000052999	TRCN0000052999	1	NM_006596.3-6246s1c1	pLKO.1	10721	POLQ	CCTTCAATCTTGCTTGCGAAA	10.3847	12.2736	12.3931	-0.119566	10.5557	12.6637	13.4195	-0.755827
TRCN0000196328	TRCN0000196328	TRCN0000196328	1	NM_006904.6-13159s1c1	pLKO.1	5591	PRKDC	GCATTGAATTTGGGATAACTT	7.75791	3.46433	2.60712	0.857212	8.57159	3.87455	2.86352	1.01103
TRCN0000194985	TRCN0000194985	TRCN0000194985	1	NM_006904.6-6806s1c1	pLKO.1	5591	PRKDC	CCATCCCTTATAGGTTAATAT	8.94702	7.05354	6.91155	0.141993	9.39825	7.25824	5.87908	1.37915
TRCN0000194719	TRCN0000194719	TRCN0000194719	1	NM_006904.6-5062s1c1	pLKO.1	5591	PRKDC	CCTGAAGTCTTTACAACATAT	10.979	10.157	9.81917	0.337789	10.7802	9.75503	9.58474	0.170288
TRCN0000197152	TRCN0000197152	TRCN0000197152	1	NM_006904.6-12761s1c1	pLKO.1	5591	PRKDC	GAAACAGCTGTCTCCGTAAAT	11.2387	10.7947	10.9474	-0.152752	10.739	9.62174	10.2266	-0.604882
TRCN0000195491	TRCN0000195491	TRCN0000195491	1	NM_006904.6-11447s1c1	pLKO.1	5591	PRKDC	CCTCCAGGTTAGGATTAATTG	9.25157	6.24924	6.54532	-0.296081	9.05902	3.55399	4.22973	-0.675744
TRCN0000272705	TRCN0000272705	TRCN0000272705	1	NM_014502.3-1464s21c1	pLKO_TRC005	27339	PRPF19	TGCGCAAGCTTAAGAACTTTA	10.8666	9.29677	10.201	-0.904212	10.7442	9.1715	9.66049	-0.488986
TRCN0000006595	TRCN0000006595	TRCN0000006595	1	NM_014502.3-284s1c1	pLKO.1	27339	PRPF19	CGGCTCATCGAGAAGTACATT	8.46716	3.47712	4.6084	-1.13127	8.73808	2.60832	3.32678	-0.71846
TRCN0000006592	TRCN0000006592	TRCN0000006592	1	NM_014502.3-1919s1c1	pLKO.1	27339	PRPF19	GAACGGATGTGGAAGGAAGAA	5.58371	0.374224	2.66946	-2.29524	6.41026	2.06093	1.94513	0.115794
TRCN0000272704	TRCN0000272704	TRCN0000272704	1	NM_014502.3-1334s21c1	pLKO_TRC005	27339	PRPF19	GACTTGAAGGAACGTACTAAT	9.25208	4.03462	3.22088	0.813737	9.61837	2.38346	4.98556	-2.6021
TRCN0000006594	TRCN0000006594	TRCN0000006594	1	NM_014502.3-1696s1c1	pLKO.1	27339	PRPF19	CCTCAAGTTCTACAGCCTGTA	9.37222	3.84589	6.08815	-2.24226	9.86335	4.00014	4.77522	-0.775088
TRCN0000330400	TRCN0000330400	TRCN0000330400	1	NM_002853.3-1305s21c1	pLKO_TRC005	5810	RAD1	GCAAGGTCATGTACCCTAATA	8.72709	8.07651	7.90117	0.175338	9.36452	8.20174	7.83198	0.369755
TRCN0000330398	TRCN0000330398	TRCN0000330398	1	NM_002853.3-447s21c1	pLKO_TRC005	5810	RAD1	GCCACGTGTTTCGCAACTAAA	10.7864	11.6068	11.5296	0.077185	10.7274	11.9805	11.6804	0.300101
TRCN0000330399	TRCN0000330399	TRCN0000330399	1	NM_002853.3-771s21c1	pLKO_TRC005	5810	RAD1	TGCAGCACCAATGTTATTAAT	10.435	10.3722	10.312	0.0602565	10.7107	10.7422	10.4695	0.27274
TRCN0000062623	TRCN0000062623	TRCN0000062623	1	NM_133282.1-881s1c1	pLKO.1	5810	RAD1	CCTATCTTGTAAGGTATCTAT	9.46831	8.40592	7.92434	0.48158	9.59095	6.8659	7.04097	-0.175076
TRCN0000330328	TRCN0000330328	TRCN0000330328	1	NM_002853.3-881s21c1	pLKO_TRC005	5810	RAD1	CAAGCCTTATTTCAGGTTATC	9.02817	4.90529	5.0754	-0.170109	9.21846	3.13491	4.38016	-1.24525
TRCN0000018856	TRCN0000018856	TRCN0000018856	1	NM_133338.1-1112s1c1	pLKO.1	5884	RAD17	GCGACAAAGTATAACAAGTTA	9.58842	9.15528	8.26801	0.887267	10.0059	9.38751	8.72396	0.663545
TRCN0000018858	TRCN0000018858	TRCN0000018858	1	NM_133338.1-1762s1c1	pLKO.1	5884	RAD17	GCCCTCTCATTTATCAGAATA	9.58126	7.97777	7.63689	0.340883	9.24898	8.00573	6.95188	1.05385
TRCN0000018859	TRCN0000018859	TRCN0000018859	1	NM_133338.1-1964s1c1	pLKO.1	5884	RAD17	CGCTCTTTACTCAGGGAATAT	10.0491	10.0138	9.2652	0.748598	9.63715	9.94607	9.77666	0.169407
TRCN0000281052	TRCN0000281052	TRCN0000281052	1	NM_133338.1-2834s21c1	pLKO_TRC005	5884	RAD17	CAAGATGTGAAGGACTAATTC	10.4823	10.7823	10.453	0.329383	10.2576	10.5059	10.1743	0.331538
TRCN0000280986	TRCN0000280986	TRCN0000280986	1	NM_133338.1-2355s21c1	pLKO_TRC005	5884	RAD17	CCCAGCTTAATGGAGGACATT	9.1357	7.84558	8.99537	-1.1498	9.77344	9.07183	8.74277	0.329055
TRCN0000003468	TRCN0000003468	TRCN0000003468	1	NM_020165.x-159s1c1	pLKO.1	56852	RAD18	TGCTTCGAGTATTTCAACATT	10.1116	9.83497	9.12781	0.707161	10.4121	9.15487	8.56771	0.587154
TRCN0000003467	TRCN0000003467	TRCN0000003467	1	NM_020165.x-648s1c1	pLKO.1	56852	RAD18	CCCTCGACATCCACTTTGAAA	9.52254	8.59169	8.84705	-0.255354	9.80957	8.92413	8.29733	0.626802
TRCN0000003469	TRCN0000003469	TRCN0000003469	1	NM_020165.x-1536s1c1	pLKO.1	56852	RAD18	GAACCAAGAAACAAGCGTAAT	10.6498	11.5457	11.1589	0.386832	10.606	10.9384	11.0005	-0.0620771
TRCN0000010790	TRCN0000010790	TRCN0000010790	1	NM_020165.x-932s1c1	pLKO.1	56852	RAD18	CAATGCCCAATGCGATGCTTT	9.52885	9.64243	9.61496	0.0274702	9.65977	10.1375	10.0833	0.054182
TRCN0000003470	TRCN0000003470	TRCN0000003470	1	NM_020165.x-1649s1c1	pLKO.1	56852	RAD18	GCCCAAGGAAAGATGCTAAAT	8.61155	10.2429	10.1296	0.113254	9.88452	10.7192	10.7465	-0.0273544
TRCN0000148279	TRCN0000148279	TRCN0000148279	1	NM_006265.1-3169s1c1	pLKO.1	5885	RAD21	CCAGATAGCATCAGAAATCAT	8.94713	5.38254	2.71013	2.67242	9.04704	2.64677	3.10243	-0.455663
TRCN0000148110	TRCN0000148110	TRCN0000148110	1	NM_006265.1-503s1c1	pLKO.1	5885	RAD21	GCCATTACTTTACCTGAAGAA	8.27063	8.43398	8.33376	0.10022	8.06259	8.45843	7.84285	0.615576
TRCN0000148135	TRCN0000148135	TRCN0000148135	1	NM_006265.1-1153s1c1	pLKO.1	5885	RAD21	GCTAATTGTTGACAGTGTCAA	10.382	7.56868	6.7539	0.814776	10.5103	8.43382	8.46514	-0.0313243
TRCN0000179707	TRCN0000179707	TRCN0000179707	1	NM_006265.1-1249s1c1	pLKO.1	5885	RAD21	GCCCACCAAGAAATTGATGAT	9.67341	8.84666	8.38289	0.46376	9.7954	10.3506	10.2036	0.146964
TRCN0000281200	TRCN0000281200	TRCN0000281200	1	NM_006265.2-2014s21c1	pLKO_TRC005	5885	RAD21	GCTGAATCTATCAGTTTGCTT	10.5723	10.1964	10.2835	-0.0871658	11.0151	10.4262	10.2011	0.225047
TRCN0000005973	TRCN0000005973	TRCN0000005973	1	NM_005053.2-281s1c1	pLKO.1	5886	RAD23A	GATGTCCCTATCAGGGACTAT	11.3171	13.1718	12.0031	1.1687	11.2234	12.4364	11.7206	0.715788
TRCN0000005974	TRCN0000005974	TRCN0000005974	1	NM_005053.2-145s1c1	pLKO.1	5886	RAD23A	GCAGACCTTCAAGATCCGCAT	10.4498	9.6015	9.01946	0.582037	10.5555	9.69983	9.11505	0.58478
TRCN0000005972	TRCN0000005972	TRCN0000005972	1	NM_005053.2-1232s1c1	pLKO.1	5886	RAD23A	CCCTACCCTTATTCCATGAAA	9.32071	9.58475	9.23487	0.349881	9.6059	9.03535	8.31443	0.720921
TRCN0000318364	TRCN0000318364	TRCN0000318364	1	NM_005053.2-1125s21c1	pLKO_TRC005	5886	RAD23A	AGGCCTATTTCGCGTGTGAAA	7.81698	7.16942	6.50402	0.665399	7.2761	5.64445	5.81055	-0.166094
TRCN0000003951	TRCN0000003951	TRCN0000003951	1	NM_002874.x-1249s1c1	pLKO.1	5887	RAD23B	CCAGCGTTACTACAGCAGATA	8.14492	7.43172	6.54001	0.891719	8.72498	7.50488	6.83288	0.672
TRCN0000280042	TRCN0000280042	TRCN0000280042	1	NM_002874.3-1277s21c1	pLKO_TRC005	5887	RAD23B	CAGCAGATAGGTCGAGAGAAT	10.3841	9.93717	9.82695	0.110224	10.3281	9.80496	9.45527	0.349692
TRCN0000279797	TRCN0000279797	TRCN0000279797	1	NM_002874.3-1417s21c1	pLKO_TRC005	5887	RAD23B	AGAAGCTGGAAGTGGTCATAT	9.99943	7.82638	7.98378	-0.157401	10.6115	7.45902	7.31348	0.145537
TRCN0000003954	TRCN0000003954	TRCN0000003954	1	NM_002874.x-731s1c1	pLKO.1	5887	RAD23B	CTCCAGCATCAGCGACAGCAT	9.91904	10.4204	10.8893	-0.468854	10.304	10.604	10.6813	-0.0772872
TRCN0000003952	TRCN0000003952	TRCN0000003952	1	NM_002874.x-1884s1c1	pLKO.1	5887	RAD23B	GTGTACTAGATCCAGAAACTT	5.56727	1.55262	3.58845	-2.03583	7.02093	2.01404	2.68719	-0.673155
TRCN0000293672	TRCN0000293672	TRCN0000293672	1	NM_005732.2-1477s21c1	pLKO_TRC005	10111	RAD50	ATCCGAGCTAGAGATTCATTA	9.00374	6.20769	4.37568	1.83201	9.34383	6.93703	4.00929	2.92774
TRCN0000298547	TRCN0000298547	TRCN0000298547	1	NM_005732.2-3738s21c1	pLKO_TRC005	10111	RAD50	GAACAAGGATCTGGATATTTA	8.66953	6.78547	5.52828	1.25718	8.75586	6.56454	5.47845	1.08609
TRCN0000009838	TRCN0000009838	TRCN0000009838	1	NM_005732.x-1051s1c1	pLKO.1	10111	RAD50	GAGATTCGTGATCAGATTACA	1.67511	2.26796	1.91004	0.357915	2.03802	1.69012	0.354319	1.33581
TRCN0000293673	TRCN0000293673	TRCN0000293673	1	NM_005732.2-1134s21c1	pLKO_TRC005	10111	RAD50	TCCATTGAAGAATCGTCTAAA	11.4921	12.8918	12.1766	0.715187	11.4808	12.7835	12.7865	-0.003004
TRCN0000286222	TRCN0000286222	TRCN0000286222	1	NM_005732.2-2674s21c1	pLKO_TRC005	10111	RAD50	CGCCTAAAGAACGACATAGAA	10.3653	10.0409	9.82295	0.217958	10.5453	9.37757	9.56283	-0.185259
TRCN0000018876	TRCN0000018876	TRCN0000018876	1	NM_002875.2-932s1c1	pLKO.1	5888	RAD51	CGCCCTTTACAGAACAGACTA	8.86049	7.26177	6.12524	1.13653	9.80409	6.16079	5.88073	0.280053
TRCN0000018878	TRCN0000018878	TRCN0000018878	1	NM_002875.2-321s1c1	pLKO.1	5888	RAD51	CCACAACCCATTTCACGGTTA	10.9381	11.4965	11.4558	0.0407159	10.4391	11.1879	10.6855	0.50242
TRCN0000329688	TRCN0000329688	TRCN0000329688	1	NM_002875.3-349s21c1	pLKO_TRC005	5888	RAD51	TTAGAGCAGTGTGGCATAAAT	10.4464	8.05199	8.28698	-0.234985	10.112	6.61974	6.74041	-0.120673
TRCN0000018877	TRCN0000018877	TRCN0000018877	1	NM_002875.2-1224s1c1	pLKO.1	5888	RAD51	GCTGAAGCTATGTTCGCCATT	10.2257	7.53704	8.8236	-1.28655	10.352	8.37709	7.7937	0.583382
TRCN0000018879	TRCN0000018879	TRCN0000018879	1	NM_002875.2-543s1c1	pLKO.1	5888	RAD51	CGGTCAGAGATCATACAGATT	9.29649	2.28188	4.04068	-1.75881	9.70355	4.03494	3.6773	0.35764
TRCN0000289804	TRCN0000289804	TRCN0000289804	1	NM_006479.4-184s21c1	pLKO_TRC005	10635	RAD51AP1	CCAGTCAATTACTCACAGTTT	8.62322	7.35386	6.06314	1.29072	9.13443	6.15064	5.26993	0.880715
TRCN0000307139	TRCN0000307139	TRCN0000307139	1	NM_006479.4-1123s21c1	pLKO_TRC005	10635	RAD51AP1	GCACGAGTTAAACCTTTGCAT	10.107	9.53572	8.49889	1.03684	10.0353	8.48881	8.24578	0.243028
TRCN0000307137	TRCN0000307137	TRCN0000307137	1	NM_006479.4-665s21c1	pLKO_TRC005	10635	RAD51AP1	GCAGTGATGGTGATAGTGCTA	8.72477	3.6185	3.86117	-0.242672	9.15856	3.90779	2.81149	1.0963
TRCN0000296395	TRCN0000296395	TRCN0000296395	1	NM_006479.4-1270s21c1	pLKO_TRC005	10635	RAD51AP1	CCATTACCATGTCCTATAAAT	9.76385	8.1402	7.82396	0.316232	9.92039	5.85291	6.39309	-0.540178
TRCN0000296335	TRCN0000296335	TRCN0000296335	1	NM_006479.4-400s21c1	pLKO_TRC005	10635	RAD51AP1	TTAGAAGTTGCACTAGCTTTA	7.34119	7.60221	8.19384	-0.591634	10.434	8.08743	8.20081	-0.113385
TRCN0000152129	TRCN0000152129	TRCN0000152129	1	NM_002877.4-1642s1c1	pLKO.1	5890	RAD51B	CCATTATGCAAGTGTTCCTAT	11.3267	12.5594	11.7941	0.765338	10.8597	12.0983	11.0847	1.01356
TRCN0000368588	TRCN0000368588	TRCN0000368588	1	NM_002877.4-778s21c1	pLKO_TRC005	5890	RAD51B	GGCATCCTCCTTGAAGTATTT	9.28089	6.59266	6.78035	-0.187689	9.77714	7.52083	6.67128	0.849546
TRCN0000378334	TRCN0000378334	TRCN0000378334	1	NM_002877.4-486s21c1	pLKO_TRC005	5890	RAD51B	TTGACACAGAGTCTGCATTTA	9.80824	4.709	4.85358	-0.144577	9.78075	4.28691	3.65567	0.631241
TRCN0000152685	TRCN0000152685	TRCN0000152685	1	NM_002877.4-256s1c1	pLKO.1	5890	RAD51B	GCAAACGGCTTATGGGATAAA	11.3832	12.1317	11.8544	0.277282	11.2471	11.9714	12.2511	-0.279712
TRCN0000364158	TRCN0000364158	TRCN0000364158	1	NM_002877.4-248s21c1	pLKO_TRC005	5890	RAD51B	CCAAAGATGCAAACGGCTTAT	10.7278	11.0803	12.2893	-1.20903	10.5828	11.8865	11.7255	0.161079
TRCN0000149745	TRCN0000149745	TRCN0000149745	1	NM_002876.2-208s1c1	pLKO.1	5889	RAD51C	GAAGCCTTAGAAACTCTGCAA	8.68515	6.16703	6.12365	0.0433781	8.75709	6.47361	5.83472	0.638894
TRCN0000148215	TRCN0000148215	TRCN0000148215	1	NM_002876.2-182s1c1	pLKO.1	5889	RAD51C	GCAAAGAAGTTGGGATATCTA	9.80552	8.12126	8.44729	-0.326027	9.40853	8.89583	8.27581	0.620016
TRCN0000146298	TRCN0000146298	TRCN0000146298	1	NM_002876.2-234s1c1	pLKO.1	5889	RAD51C	CAGAAGAGAATGTCTCACAAA	10.7161	9.79067	10.028	-0.237308	11.5681	9.28035	9.4602	-0.179846
TRCN0000330043	TRCN0000330043	TRCN0000330043	1	NM_002876.2-190s21c1	pLKO_TRC005	5889	RAD51C	GTTGGGATATCTAAAGCAGAA	9.58133	7.561	7.46617	0.0948229	9.13607	6.0518	6.85041	-0.798607
TRCN0000330045	TRCN0000330045	TRCN0000330045	1	NM_002876.2-323s21c1	pLKO_TRC005	5889	RAD51C	AGCATACCCAGGGCTTCATAA	8.53499	4.84191	5.41062	-0.568716	9.11794	2.04911	3.67902	-1.62991
TRCN0000151019	TRCN0000151019	TRCN0000151019	1	NM_002878.2-379s1c1	pLKO.1	5892	RAD51D	GAAATGTGGCTTGTCTTACAA	6.98461	6.92106	6.79905	0.122007	6.29838	6.53051	5.77026	0.760253
TRCN0000158391	TRCN0000158391	TRCN0000158391	1	NM_002878.2-1244s1c1	pLKO.1	5892	RAD51D	CCTGTGCTGTTGTTTGGGAAA	10.5682	9.92196	9.79535	0.126613	10.1656	9.11062	8.58221	0.528418
TRCN0000153705	TRCN0000153705	TRCN0000153705	1	NM_002878.2-1466s1c1	pLKO.1	5892	RAD51D	CCACGTTTCCTTCCCTTATTT	11.3325	12.5252	12.4083	0.11683	10.8108	12.3519	11.9797	0.372202
TRCN0000158392	TRCN0000158392	TRCN0000158392	1	NM_002878.2-362s1c1	pLKO.1	5892	RAD51D	CTGGAAGAGGTAGCTCAGAAA	8.76766	6.26441	6.33051	-0.0660971	9.33767	6.6822	6.31398	0.368217
TRCN0000154018	TRCN0000154018	TRCN0000154018	1	NM_002878.2-1491s1c1	pLKO.1	5892	RAD51D	CGTGTATGTTTCTGGTGGAAA	11.1068	11.9723	11.9353	0.0369924	10.9358	11.1572	12.0513	-0.894052
TRCN0000018872	TRCN0000018872	TRCN0000018872	1	NM_002879.2-1298s1c1	pLKO.1	5893	RAD52	GCACAACAGGAAACTGGGAAT	10.2736	11.743	11.1981	0.544819	9.561	11.6861	11.0231	0.663006
TRCN0000271414	TRCN0000271414	TRCN0000271414	1	NM_134424.2-1267s21c1	pLKO_TRC005	5893	RAD52	TCTTGGGACCTCCAAACTTAT	9.79063	7.57933	7.21759	0.361736	10.3925	8.03418	7.57074	0.463446
TRCN0000018871	TRCN0000018871	TRCN0000018871	1	NM_002879.2-1236s1c1	pLKO.1	5893	RAD52	CCACCAGAAACCACAAGCAAA	8.92118	5.76826	5.41016	0.358099	8.67374	6.8256	6.64572	0.179875
TRCN0000271350	TRCN0000271350	TRCN0000271350	1	NM_134424.2-454s21c1	pLKO_TRC005	5893	RAD52	CAGCTGAAGGATGGTTCATAT	10.69	9.47814	10.1119	-0.633777	10.2931	8.37988	9.48237	-1.10249
TRCN0000271351	TRCN0000271351	TRCN0000271351	1	NM_134424.2-623s21c1	pLKO_TRC005	5893	RAD52	ACTACCTGAGATCACTAAATA	9.82817	7.6306	8.18281	-0.552209	9.89748	5.47445	6.93835	-1.4639
TRCN0000330066	TRCN0000330066	TRCN0000330066	1	NM_012415.2-2847s21c1	pLKO_TRC005	25788	RAD54B	GACATTCCATTGCTCTTCTTT	10.3648	10.6153	10.0601	0.555165	10.1906	10.0085	9.00025	1.00826
TRCN0000330065	TRCN0000330065	TRCN0000330065	1	NM_012415.2-1338s21c1	pLKO_TRC005	25788	RAD54B	CTTCGTTCCCTGGATCAAATT	4.36996	4.23601	4.78784	-0.551834	4.31472	5.60782	4.5863	1.02152
TRCN0000330064	TRCN0000330064	TRCN0000330064	1	NM_012415.2-366s21c1	pLKO_TRC005	25788	RAD54B	GCACCTACACTGGCAACATTA	8.94762	6.3984	6.03711	0.361293	9.08108	6.06859	5.79188	0.276706
TRCN0000051311	TRCN0000051311	TRCN0000051311	1	NM_012415.2-1769s1c1	pLKO.1	25788	RAD54B	GCTTTATCGAAAGCTGTTAAA	10.2425	10.5219	10.8783	-0.35639	10.0217	10.412	9.92632	0.485659
TRCN0000051312	TRCN0000051312	TRCN0000051312	1	NM_012415.2-2198s1c1	pLKO.1	25788	RAD54B	GCAGATTGTTGATGGCTTTAA	9.69601	5.95192	5.52272	0.429199	9.74328	4.54069	4.94933	-0.408646
TRCN0000000229	TRCN0000000229	TRCN0000000229	1	NM_003579.x-1274s1c1	pLKO.1	8438	RAD54L	CCAGAGTGCAAGCCAGAAATT	6.96211	5.49992	2.50922	2.9907	7.75448	0.9097	0.903442	0.00625782
TRCN0000000233	TRCN0000000233	TRCN0000000233	1	NM_003579.x-2302s1c1	pLKO.1	8438	RAD54L	GTCCATTAAGAAGCGAGCCAA	11.0335	11.6986	11.3438	0.354835	10.7072	11.3722	10.7369	0.635314
TRCN0000000232	TRCN0000000232	TRCN0000000232	1	NM_003579.x-1877s1c1	pLKO.1	8438	RAD54L	GTGAAGATTGAGCAGGTCGTT	10.6356	9.36616	9.59128	-0.225116	10.9091	9.45022	9.09181	0.358416
TRCN0000000231	TRCN0000000231	TRCN0000000231	1	NM_003579.x-2161s1c1	pLKO.1	8438	RAD54L	CCTGGATTATATTCTGGCGGT	10.9542	12.1392	12.6904	-0.551174	10.9728	12.2064	12.0661	0.140322
TRCN0000000230	TRCN0000000230	TRCN0000000230	1	NM_003579.x-2027s1c1	pLKO.1	8438	RAD54L	CTTTGTAATCATCCAGCTCTA	9.38849	7.11357	7.70236	-0.588785	9.60948	7.21754	7.13383	0.0837086
TRCN0000018880	TRCN0000018880	TRCN0000018880	1	NM_004584.2-996s1c1	pLKO.1	5883	RAD9A	CGACATTGACTCTTACATGAT	9.54755	8.19841	6.87913	1.31928	9.70783	8.04093	6.42897	1.61197
TRCN0000018882	TRCN0000018882	TRCN0000018882	1	NM_004584.2-255s1c1	pLKO.1	5883	RAD9A	CCCGCTCTTCTTCCAGCAATA	6.69871	6.03066	4.83634	1.19432	7.96864	5.99547	5.6227	0.372767
TRCN0000018884	TRCN0000018884	TRCN0000018884	1	NM_004584.2-450s1c1	pLKO.1	5883	RAD9A	GAAGACTCACAACCTGTCCTT	9.95424	10.1545	9.07711	1.07743	9.76333	8.32256	8.2719	0.0506652
TRCN0000018881	TRCN0000018881	TRCN0000018881	1	NM_004584.2-787s1c1	pLKO.1	5883	RAD9A	GCAAACTTGAATCTTAGCATT	9.83514	10.3862	10.1555	0.230662	10.2626	10.3916	10.1704	0.221241
TRCN0000018883	TRCN0000018883	TRCN0000018883	1	NM_004584.2-1243s1c1	pLKO.1	5883	RAD9A	GCGGAAGACAGTGAGGGTGAA	10.0722	10.0484	10.3424	-0.293976	10.0543	9.95078	10.0513	-0.100556
TRCN0000150764	TRCN0000150764	TRCN0000150764	1	NM_152442.2-854s1c1	pLKO.1	144715	RAD9B	GAATGGACACTGAGATAACAT	10.3808	9.24173	8.53459	0.707138	9.97489	7.69193	8.16333	-0.471396
TRCN0000154732	TRCN0000154732	TRCN0000154732	1	NM_152442.2-811s1c1	pLKO.1	144715	RAD9B	GAGATGTTTGTTGGCTCAGAT	9.73798	7.43014	7.35707	0.0730748	9.85848	7.2429	7.27013	-0.0272329
TRCN0000156129	TRCN0000156129	TRCN0000156129	1	NM_152442.2-733s1c1	pLKO.1	144715	RAD9B	CTTGCTGTTACTCCACTGAAT	4.52792	0.992352	1.00738	-0.0150266	4.72802	2.18778	2.2642	-0.0764217
TRCN0000155318	TRCN0000155318	TRCN0000155318	1	NM_152442.2-799s1c1	pLKO.1	144715	RAD9B	GCTGTACACAGTGAGATGTTT	9.76368	8.30389	7.97032	0.333562	9.99136	6.48388	7.00337	-0.51949
TRCN0000157271	TRCN0000157271	TRCN0000157271	1	NM_152442.2-2453s1c1	pLKO.1	144715	RAD9B	GCCTGAGTTTGGAGTGGAATA	7.68508	7.98432	8.22862	-0.244298	7.60503	8.228	8.53872	-0.310718
TRCN0000286103	TRCN0000286103	TRCN0000286103	1	NM_005610.2-992s21c1	pLKO_TRC005	5928	RBBP4	GCCTTTCTTTCAATCCTTATA	9.96565	10.3289	10.1145	0.214359	10.0893	10.6408	9.92143	0.719346
TRCN0000293556	TRCN0000293556	TRCN0000293556	1	NM_005610.2-1272s21c1	pLKO_TRC005	5928	RBBP4	TGGTCATACTGCCAAGATATC	8.27041	5.92199	6.64578	-0.723794	8.81381	6.28646	5.0552	1.23126
TRCN0000115867	TRCN0000115867	TRCN0000115867	1	NM_005610.1-1867s1c1	pLKO.1	5928	RBBP4	CCTCTTGGTTTCTTCAGTTAA	11.111	11.7415	12.5517	-0.810154	11.2621	12.2901	12.7382	-0.448107
TRCN0000293554	TRCN0000293554	TRCN0000293554	1	NM_005610.2-440s21c1	pLKO_TRC005	5928	RBBP4	ATGCGTCACACTACGACAGTG	10.3097	9.40604	10.4268	-1.02079	10.4045	8.38055	9.30598	-0.925429
TRCN0000115869	TRCN0000115869	TRCN0000115869	1	NM_005610.1-492s1c1	pLKO.1	5928	RBBP4	CCCTTGTATCATCGCAACAAA	10.5041	8.38951	10.6029	-2.21335	9.96781	9.35394	9.74692	-0.392978
TRCN0000318737	TRCN0000318737	TRCN0000318737	1	NM_002894.2-2972s21c1	pLKO_TRC005	5932	RBBP8	CGTCAGCCTTACAACGCAATA	9.73338	7.52751	7.04187	0.48564	9.51575	6.72836	5.83272	0.89564
TRCN0000318738	TRCN0000318738	TRCN0000318738	1	NM_002894.2-3041s21c1	pLKO_TRC005	5932	RBBP8	CAGAAGGATGAAGGACAGTTT	9.48972	10.4419	10.6077	-0.165849	10.4715	9.942	9.98424	-0.0422318
TRCN0000318736	TRCN0000318736	TRCN0000318736	1	NM_002894.2-968s21c1	pLKO_TRC005	5932	RBBP8	CCACAACATAATCCTAATGAA	9.63189	8.03131	7.63025	0.401059	9.44243	5.75269	6.34385	-0.591157
TRCN0000005404	TRCN0000005404	TRCN0000005404	1	NM_002894.1-2003s1c1	pLKO.1	5932	RBBP8	CCAGACAATAAACCATCATTA	10.0161	7.68693	8.06942	-0.382497	10.6676	8.1813	8.41883	-0.237532
TRCN0000005405	TRCN0000005405	TRCN0000005405	1	NM_002894.1-626s1c1	pLKO.1	5932	RBBP8	CGGCAGCAGAATCTTAAACTT	9.53364	6.06706	6.49733	-0.43027	10.3491	4.80773	5.23298	-0.425247
TRCN0000052002	TRCN0000052002	TRCN0000052002	1	NM_002907.2-1788s1c1	pLKO.1	5965	RECQL	GCTTTATGAGATGGTATCATA	5.63067	5.74218	3.3485	2.39368	4.44933	3.71885	4.01701	-0.298158
TRCN0000289533	TRCN0000289533	TRCN0000289533	1	NM_002907.3-741s21c1	pLKO_TRC005	5965	RECQL	GCCGCTTGGAATAAAGAAGAT	9.87364	8.25642	7.71663	0.539788	9.74496	7.6961	7.42867	0.26743
TRCN0000289589	TRCN0000289589	TRCN0000289589	1	NM_002907.3-1629s21c1	pLKO_TRC005	5965	RECQL	GCCAATGAAATTCAGGTAGTA	9.63865	8.11973	7.89882	0.220905	9.43038	7.21998	6.90533	0.314655
TRCN0000052000	TRCN0000052000	TRCN0000052000	1	NM_002907.2-1350s1c1	pLKO.1	5965	RECQL	GCCCTCAAACACTGAAGATTT	10.0576	9.31387	9.05283	0.261034	9.73636	9.00532	8.75992	0.2454
TRCN0000052001	TRCN0000052001	TRCN0000052001	1	NM_002907.2-2218s1c1	pLKO.1	5965	RECQL	GCACATGCTATTACTATGCAA	10.7365	11.1023	11.3529	-0.250603	10.3319	10.2217	10.4152	-0.193491
TRCN0000356577	TRCN0000356577	TRCN0000356577	1	NM_004260.2-2128s21c1	pLKO_TRC005	9401	RECQL4	ACCTCGATTCCATTATCATTT	8.93557	7.48824	6.78853	0.699711	8.94215	6.17746	5.22191	0.955543
TRCN0000356454	TRCN0000356454	TRCN0000356454	1	NM_004260.2-420s21c1	pLKO_TRC005	9401	RECQL4	CTAGGAAGAGCCTCATCTAAG	5.52197	3.69045	4.04907	-0.358625	5.92345	4.27451	3.21255	1.06196
TRCN0000051169	TRCN0000051169	TRCN0000051169	1	NM_004260.1-2097s1c1	pLKO.1	9401	RECQL4	CCTCGATTCCATTATCATTTA	9.77638	9.9609	9.56492	0.395979	9.60462	9.28883	8.86363	0.425202
TRCN0000356528	TRCN0000356528	TRCN0000356528	1	NM_004260.2-355s21c1	pLKO_TRC005	9401	RECQL4	GGCTCAAGGCCAATCTGAAAG	9.63677	7.95144	7.25909	0.692348	9.79489	7.50935	7.50963	-0.00027995
TRCN0000051172	TRCN0000051172	TRCN0000051172	1	NM_004260.1-2710s1c1	pLKO.1	9401	RECQL4	CTCCCAATACAGCTTACCGTA	10.6979	11.1581	11.104	0.0541087	10.8359	11.4035	10.9966	0.406904
TRCN0000236025	TRCN0000236025	TRCN0000236025	1	NM_001003715.2-1092s21c1	pLKO_TRC005	9400	RECQL5	CTGTAATTGTTGCAACCATTA	9.70361	5.69841	5.18128	0.517133	8.89732	5.43289	5.02796	0.404931
TRCN0000236027	TRCN0000236027	TRCN0000236027	1	NM_001003715.2-213s21c1	pLKO_TRC005	9400	RECQL5	GTACGCTGAAGAAGGTCTTTG	10.6647	8.59268	8.5224	0.0702793	10.3311	8.27451	7.58101	0.693499
TRCN0000236028	TRCN0000236028	TRCN0000236028	1	NM_001003715.2-268s21c1	pLKO_TRC005	9400	RECQL5	TGCGACCATGGCTGTAGTAAA	10.2073	8.8821	9.31832	-0.436226	10.3578	8.62679	8.06194	0.564846
TRCN0000236026	TRCN0000236026	TRCN0000236026	1	NM_001003715.2-1149s21c1	pLKO_TRC005	9400	RECQL5	TTGTCGCCCATTGGAATATTG	9.61998	8.97897	8.82993	0.149035	9.74365	9.02536	8.95471	0.0706437
TRCN0000051415	TRCN0000051415	TRCN0000051415	1	NM_001003715.1-435s1c1	pLKO.1	9400	RECQL5	CCCTAAAGGTACGAGTAAGTT	10.2053	8.70759	9.51418	-0.806592	9.92635	8.29465	7.80586	0.488791
TRCN0000244440	TRCN0000244440	TRCN0000244440	1	NM_002912.3-6861s21c1	pLKO_TRC005	5980	REV3L	CTAGTGATATCTCCAATTAAT	10.9697	11.1117	10.6205	0.49118	10.7885	11.1392	10.2963	0.842935
TRCN0000244436	TRCN0000244436	TRCN0000244436	1	NM_002912.3-6014s21c1	pLKO_TRC005	5980	REV3L	TGACCTGTCTGAGACTATTTA	8.72291	6.03851	5.11025	0.928252	9.71393	6.05333	6.1269	-0.0735709
TRCN0000244439	TRCN0000244439	TRCN0000244439	1	NM_002912.3-9845s21c1	pLKO_TRC005	5980	REV3L	CTTCTATGCTAACCGAATTAA	10.4155	10.0027	9.73536	0.267323	9.26185	9.15551	8.74659	0.408917
TRCN0000244437	TRCN0000244437	TRCN0000244437	1	NM_002912.3-2614s21c1	pLKO_TRC005	5980	REV3L	CTGATGAAAGTGGACTAAATA	8.98161	5.38618	4.97871	0.407469	9.45837	4.3724	4.96539	-0.59299
TRCN0000244438	TRCN0000244438	TRCN0000244438	1	NM_002912.3-8034s21c1	pLKO_TRC005	5980	REV3L	GCTAAACCAATGAACTATATT	8.39893	8.18674	8.19599	-0.00924318	8.69415	7.05057	7.61196	-0.561393
TRCN0000370313	TRCN0000370313	TRCN0000370313	1	NM_002913.3-3733s21c1	pLKO_TRC005	5981	RFC1	GGGTATGAGCAGTAGGCTTAT	10.1551	7.54307	6.62398	0.919082	10.2115	6.63982	5.09637	1.54345
TRCN0000370367	TRCN0000370367	TRCN0000370367	1	NM_002913.3-1349s21c1	pLKO_TRC005	5981	RFC1	TTGCTTGGAAGGCCTTATATT	9.29089	6.78628	5.01549	1.77079	10.2062	5.8007	4.90885	0.891849
TRCN0000365187	TRCN0000365187	TRCN0000365187	1	NM_002913.3-889s21c1	pLKO_TRC005	5981	RFC1	CATCTGTCCAAGCCAATTTAA	9.21377	9.11171	9.03944	0.0722683	9.42989	10.227	8.91382	1.31317
TRCN0000022037	TRCN0000022037	TRCN0000022037	1	NM_002913.3-2520s1c1	pLKO.1	5981	RFC1	CCTCCAGCTATGAATGAAATA	9.56272	8.94918	8.55785	0.391326	10.2299	8.06917	7.76225	0.306916
TRCN0000370312	TRCN0000370312	TRCN0000370312	1	NM_002913.3-2589s21c1	pLKO_TRC005	5981	RFC1	ATGTGGTGTGCACGAAGTAAA	8.43887	5.96447	7.75603	-1.79156	9.15058	5.91195	6.9627	-1.05075
TRCN0000300875	TRCN0000300875	TRCN0000300875	1	NM_181471.1-360s21c1	pLKO_TRC005	5982	RFC2	GCATTGACGTTGTGAGGAATA	7.54397	5.02593	3.79623	1.2297	8.97837	4.40783	4.59509	-0.187255
TRCN0000074229	TRCN0000074229	TRCN0000074229	1	NM_181471.1-915s1c1	pLKO.1	5982	RFC2	GCAACATCTTTCGAGTGTGTA	10.9725	10.9198	11.3858	-0.465987	10.6626	11.6666	10.7836	0.883032
TRCN0000074232	TRCN0000074232	TRCN0000074232	1	NM_181471.1-532s1c1	pLKO.1	5982	RFC2	TGCTTGTAATGCTTCGGATAA	10.7167	11.8498	11.8731	-0.0233192	10.5613	11.89	11.456	0.434039
TRCN0000074228	TRCN0000074228	TRCN0000074228	1	NM_181471.1-1184s1c1	pLKO.1	5982	RFC2	GCCAACATGACTGTCCTTTAA	9.55578	7.35799	7.62086	-0.262869	9.78634	7.43706	7.09461	0.342447
TRCN0000074230	TRCN0000074230	TRCN0000074230	1	NM_181471.1-163s1c1	pLKO.1	5982	RFC2	GCTGAATGAAATTGTCGGGAA	10.0793	11.0242	10.9652	0.0590385	10.9863	10.8095	11.1196	-0.310026
TRCN0000331080	TRCN0000331080	TRCN0000331080	1	NM_181558.2-360s21c1	pLKO_TRC005	5983	RFC3	ATTAGCACCATTGCAAGTAAC	11.3059	10.3017	9.49476	0.806961	11.2308	9.58707	9.50011	0.0869567
TRCN0000330990	TRCN0000330990	TRCN0000330990	1	NM_181558.2-803s21c1	pLKO_TRC005	5983	RFC3	AGCCTGCAGAGTGCAACAATA	9.83115	7.27043	6.36866	0.901774	9.54809	7.0357	7.07768	-0.041972
TRCN0000330991	TRCN0000330991	TRCN0000330991	1	NM_181558.2-680s21c1	pLKO_TRC005	5983	RFC3	AGATATTTGCCACGTGTTATC	11.4072	12.2521	12.0468	0.205335	11.0069	11.7331	11.4613	0.27182
TRCN0000331068	TRCN0000331068	TRCN0000331068	1	NM_181558.2-415s21c1	pLKO_TRC005	5983	RFC3	ATAGTGACCGAGTAGTCATTC	9.58429	6.91949	6.72568	0.19381	9.65443	7.56406	7.42101	0.143048
TRCN0000072650	TRCN0000072650	TRCN0000072650	1	NM_181558.1-380s1c1	pLKO.1	5983	RFC3	GCTGGAAATAGTGACCGAGTA	9.54947	7.20928	8.25251	-1.04323	9.78265	3.88849	6.34746	-2.45897
TRCN0000074233	TRCN0000074233	TRCN0000074233	1	NM_002916.3-551s1c1	pLKO.1	5984	RFC4	GCATCTGATGAACGTGGAATA	10.6053	7.73703	7.44324	0.293787	10.2515	7.97224	6.79088	1.18136
TRCN0000074236	TRCN0000074236	TRCN0000074236	1	NM_002916.3-1190s1c1	pLKO.1	5984	RFC4	CAGAAGTCTATTATCACAGAA	10.6347	7.16755	7.64724	-0.479688	10.4456	7.25911	6.22975	1.02936
TRCN0000300878	TRCN0000300878	TRCN0000300878	1	NM_002916.3-790s21c1	pLKO_TRC005	5984	RFC4	CCTGACCTCTAGATGTTCAAA	9.74873	6.49516	6.19235	0.302808	10.253	5.83168	5.95846	-0.126773
TRCN0000074235	TRCN0000074235	TRCN0000074235	1	NM_002916.3-745s1c1	pLKO.1	5984	RFC4	CCGATTCTGTCTTATCTGTAA	9.58746	7.92678	7.95409	-0.0273158	9.13482	7.39508	7.4008	-0.00571938
TRCN0000344070	TRCN0000344070	TRCN0000344070	1	NM_007370.4-1199s21c1	pLKO_TRC005	5985	RFC5	CAGAGGACAGTTCCAGGATAA	11.2306	7.24671	6.75933	0.487381	11.1849	6.55195	6.09388	0.458073
TRCN0000344069	TRCN0000344069	TRCN0000344069	1	NM_007370.4-530s21c1	pLKO_TRC005	5985	RFC5	GAATGCCTTGAGAAGAGTAAT	10.772	10.9338	10.5701	0.363704	10.4591	10.7954	10.3743	0.421135
TRCN0000157056	TRCN0000157056	TRCN0000157056	1	NM_007370.3-1039s1c1	pLKO.1	5985	RFC5	GCAGACATTGAGTACAGGCTT	8.9732	6.03586	5.93764	0.0982122	8.66262	5.56317	5.39969	0.163485
TRCN0000344068	TRCN0000344068	TRCN0000344068	1	NM_007370.4-473s21c1	pLKO_TRC005	5985	RFC5	GAAAGGCTTTAAGCTAGTGAT	10.5027	11.2391	11.3166	-0.0774572	10.7684	10.6458	10.4283	0.217472
TRCN0000156837	TRCN0000156837	TRCN0000156837	1	NM_007370.3-1114s1c1	pLKO.1	5985	RFC5	GTCACCAGAGACCTGATTGTT	5.91682	6.54918	6.66906	-0.119884	5.9251	4.8483	5.98648	-1.13817
TRCN0000072217	TRCN0000072217	TRCN0000072217	1	rfp_612s1c1	pLKO.1	-12	RFP	CAACGAGGACTACACCATCGT	8.92659	5.61859	4.67162	0.946965	8.58181	6.35101	5.66243	0.688578
TRCN0000072218	TRCN0000072218	TRCN0000072218	1	rfp_66s1c1	pLKO.1	-12	RFP	GAACGGCCACGAGTTCGAGAT	10.2842	10.8021	10.0852	0.716887	9.90902	11.0644	10.6304	0.433987
TRCN0000072206	TRCN0000072206	TRCN0000072206	1	rfp_276s1c1	pLKO.1	-12	RFP	GTGGGAGCGCGTGATGAACTT	8.8519	5.82869	5.14445	0.68424	8.83842	5.70337	5.64953	0.0538391
TRCN0000072211	TRCN0000072211	TRCN0000072211	1	rfp_621s1c1	pLKO.1	-12	RFP	CTACACCATCGTGGAACAGTA	10.4618	10.577	10.2007	0.376257	10.7841	10.752	10.6293	0.122708
TRCN0000072219	TRCN0000072219	TRCN0000072219	1	rfp_576s1c1	pLKO.1	-12	RFP	CTACAAGACCGACATCAAGCT	8.59951	4.25025	3.91294	0.337311	8.56953	5.15772	5.35775	-0.200033
TRCN0000072215	TRCN0000072215	TRCN0000072215	1	rfp_403s1c1	pLKO.1	-12	RFP	GTAATGCAGAAGAAGACCATG	9.53065	8.57725	8.66658	-0.0893343	8.94488	9.58512	9.49767	0.0874454
TRCN0000072213	TRCN0000072213	TRCN0000072213	1	rfp_620s1c1	pLKO.1	-12	RFP	ACTACACCATCGTGGAACAGT	10.4647	11.3374	11.219	0.118424	10.1089	11.9859	12.0833	-0.0973448
TRCN0000072203	TRCN0000072203	TRCN0000072203	1	rfp_283s1c1	pLKO.1	-12	RFP	CGCGTGATGAACTTCGAGGAC	10.8567	10.9181	11.0516	-0.133547	9.67107	11.475	11.442	0.032978
TRCN0000072208	TRCN0000072208	TRCN0000072208	1	rfp_269s1c1	pLKO.1	-12	RFP	GCTTCAAGTGGGAGCGCGTGA	11.4646	10.2108	10.6695	-0.458764	10.1956	11.9484	11.7844	0.164067
TRCN0000072216	TRCN0000072216	TRCN0000072216	1	rfp_513s1c1	pLKO.1	-12	RFP	CCACTACGACGCCGAGGTCAA	10.1101	10.7696	10.9071	-0.137455	9.70578	11.0785	11.3127	-0.234281
TRCN0000072221	TRCN0000072221	TRCN0000072221	1	rfp_407s1c1	pLKO.1	-12	RFP	TGCAGAAGAAGACCATGGGCT	11.3356	13.385	13.6934	-0.308411	10.2481	13.635	13.8338	-0.198818
TRCN0000072205	TRCN0000072205	TRCN0000072205	1	rfp_59s1c1	pLKO.1	-12	RFP	GCTCCGTGAACGGCCACGAGT	10.0693	10.0699	10.2659	-0.196012	3.21278	2.78392	3.12495	-0.34103
TRCN0000072210	TRCN0000072210	TRCN0000072210	1	rfp_402s1c1	pLKO.1	-12	RFP	CGTAATGCAGAAGAAGACCAT	10.5207	10.1463	10.2227	-0.0763397	4.36477	5.48703	6.25679	-0.769763
TRCN0000072212	TRCN0000072212	TRCN0000072212	1	rfp_401s1c1	pLKO.1	-12	RFP	CCGTAATGCAGAAGAAGACCA	10.3516	10.5737	10.6952	-0.121569	10.224	10.6253	11.4775	-0.852198
TRCN0000072209	TRCN0000072209	TRCN0000072209	1	rfp_188s1c1	pLKO.1	-12	RFP	CTCAGTTCCAGTACGGCTCCA	10.5671	9.41112	10.1703	-0.759184	10.0489	10.2306	10.6932	-0.462603
TRCN0000072204	TRCN0000072204	TRCN0000072204	1	rfp_189s1c1	pLKO.1	-12	RFP	TCAGTTCCAGTACGGCTCCAA	9.59374	8.17569	9.33573	-1.16005	9.53129	8.85164	9.05188	-0.200246
TRCN0000010982	TRCN0000010982	TRCN0000010982	1	NM_002945.2-1219s1c1	pLKO.1	6117	RPA1	CGTGCTGTCTTCAAGCACTAT	7.04395	5.41502	4.09882	1.31619	7.41362	5.22518	4.44593	0.779244
TRCN0000005985	TRCN0000005985	TRCN0000220585	1	NM_002945.2-122s1c2	pLKO.1	6117	RPA1	GTCATCAACATCCGTCCCATT	9.71231	9.93063	9.11678	0.813852	9.50846	9.33438	8.72296	0.611422
TRCN0000005984	TRCN0000005984	TRCN0000220584	1	NM_002945.2-1552s1c2	pLKO.1	6117	RPA1	CGACACCGAATTTCCCAATTT	8.90771	7.93755	7.63326	0.304288	8.66573	7.53725	6.97502	0.562228
TRCN0000318750	TRCN0000318750	TRCN0000318750	1	NM_002945.3-783s21c1	pLKO_TRC005	6117	RPA1	CCCTAGAACTGGTTGACGAAA	10.0028	7.85487	7.98875	-0.133881	9.97885	7.44631	7.25056	0.195754
TRCN0000010985	TRCN0000010985	TRCN0000010985	1	NM_002945.2-2590s1c1	pLKO.1	6117	RPA1	GCGGCTACAAAGCGTTTCTTT	9.41841	6.64254	7.23772	-0.595176	9.35466	6.14461	6.86608	-0.721468
TRCN0000005987	TRCN0000005987	TRCN0000220587	1	NM_002946.3-912s1c2	pLKO.1	6118	RPA2	CCAGGTGTTGAATTTGATTAA	8.60397	6.56251	6.03249	0.530019	8.49017	6.27612	3.95768	2.31844
TRCN0000005990	TRCN0000005990	TRCN0000220590	1	NM_002946.3-1004s1c2	pLKO.1	6118	RPA2	CAATCAAGCAAGCTGTGGATT	9.44687	7.35873	6.61593	0.742801	9.34418	7.35142	6.42066	0.930759
TRCN0000231920	TRCN0000231920	TRCN0000231920	1	NM_002946.3-416s21c1	pLKO_TRC005	6118	RPA2	ACATTGTGCCCTGTACTATAT	9.79431	6.6359	6.46664	0.169258	9.49304	6.57449	6.44814	0.126351
TRCN0000005986	TRCN0000005986	TRCN0000220586	1	NM_002946.3-1346s1c2	pLKO.1	6118	RPA2	GCTTGTTACAACATCAAGATA	9.53917	4.71284	6.30088	-1.58805	9.83669	5.34993	4.9266	0.423329
TRCN0000231924	TRCN0000231924	TRCN0000231924	1	NM_002946.3-1195s21c1	pLKO_TRC005	6118	RPA2	AGTAGGTTTCATCTATCAAAT	9.50214	4.75538	6.20496	-1.44959	9.8381	4.35826	4.98315	-0.624889
TRCN0000018863	TRCN0000018863	TRCN0000018863	1	NM_002947.2-1464s1c1	pLKO.1	6119	RPA3	GATCTTGGACTTTACAATGAA	9.25063	5.58154	6.00899	-0.427448	9.49365	7.07747	5.69096	1.38652
TRCN0000018860	TRCN0000018860	TRCN0000018860	1	NM_002947.2-1229s1c1	pLKO.1	6119	RPA3	GCTAGCTCAATTCATCGACAA	10.5344	10.3468	10.4085	-0.0616362	10.312	10.6336	9.93569	0.69786
TRCN0000018862	TRCN0000018862	TRCN0000018862	1	NM_002947.2-1371s1c1	pLKO.1	6119	RPA3	TCTGGAATTGTGGAAGTGGTT	10.1803	10.5646	10.3894	0.175222	9.75604	10.6594	10.5358	0.123673
TRCN0000018861	TRCN0000018861	TRCN0000018861	1	NM_002947.2-1423s1c1	pLKO.1	6119	RPA3	GTACATCTTATGTCCAGTTTA	8.74487	6.93325	6.60507	0.32818	9.98923	6.65886	7.00638	-0.347517
TRCN0000280993	TRCN0000280993	TRCN0000280993	1	NM_002947.3-1402s21c1	pLKO_TRC005	6119	RPA3	CCACCATCTTGTGTACATCTT	7.63544	4.07939	5.74478	-1.66539	8.28474	6.4811	6.43043	0.0506649
TRCN0000160753	TRCN0000160753	TRCN0000160753	1	NM_013347.1-1375s1c1	pLKO.1	29935	RPA4	CGGTGATGGATAAATTGACAA	8.97633	10.5466	10.1779	0.368679	9.1448	11.2841	11.4952	-0.211123
TRCN0000163341	TRCN0000163341	TRCN0000163341	1	NM_013347.1-919s1c1	pLKO.1	29935	RPA4	GTCGTGATACCACTGTAGAAA	9.94233	7.533	8.15051	-0.617504	9.76971	8.23686	7.78875	0.448112
TRCN0000163553	TRCN0000163553	TRCN0000163553	1	NM_013347.1-1116s1c1	pLKO.1	29935	RPA4	GCGATTGATTATCTGACCGTT	11.1917	12.1857	12.1961	-0.0104426	10.9978	12.5731	12.6155	-0.0423398
TRCN0000161779	TRCN0000161779	TRCN0000161779	1	NM_013347.1-767s1c1	pLKO.1	29935	RPA4	CGGAGTATATGTCAAAGTGTT	10.6524	6.13675	6.20171	-0.0649592	10.8138	5.3415	6.23867	-0.897173
TRCN0000164401	TRCN0000164401	TRCN0000164401	1	NM_013347.1-1105s1c1	pLKO.1	29935	RPA4	CCATCAAGGAAGCGATTGATT	11.0136	10.1901	10.8285	-0.638409	11.3103	10.1718	11.3787	-1.20692
TRCN0000137422	TRCN0000137422	TRCN0000137422	1	NM_032308.1-220s1c1	pLKO.1	84268	RPAIN	GAATGCTTTGCAGTCAGTGGA	10.2388	9.82909	9.74674	0.0823458	10.2354	11.7291	10.8393	0.889745
TRCN0000137364	TRCN0000137364	TRCN0000137364	1	NM_032308.1-316s1c1	pLKO.1	84268	RPAIN	GATCAACCAAGAGCAGTCCAT	10.7958	11.5067	11.869	-0.362329	10.9383	13.3539	13.1464	0.207517
TRCN0000135585	TRCN0000135585	TRCN0000135585	1	NM_032308.1-615s1c1	pLKO.1	84268	RPAIN	GCTTGGACTCACATCATTCTA	9.04037	7.0287	7.10723	-0.0785267	8.86997	6.71699	7.43751	-0.720527
TRCN0000134091	TRCN0000134091	TRCN0000134091	1	NM_032308.1-179s1c1	pLKO.1	84268	RPAIN	CAGAACAGCTTTCTAGTTCAA	10.2782	9.60698	10.264	-0.657019	10.784	10.3543	10.6866	-0.332291
TRCN0000292039	TRCN0000292039	TRCN0000292039	1	NM_006666.1-1333s21c1	pLKO_TRC005	10856	RUVBL2	GCAGTACATGAAGGAGTACCA	8.69189	3.39045	3.812	-0.421554	9.51831	3.45924	2.53267	0.926569
TRCN0000051565	TRCN0000051565	TRCN0000051565	1	NM_006666.1-540s1c1	pLKO.1	10856	RUVBL2	CCAAGATGATTGAGTCCCTGA	11.3781	13.3575	13.22	0.137508	10.4677	13.5651	13.7788	-0.213736
TRCN0000051563	TRCN0000051563	TRCN0000051563	1	NM_006666.1-1102s1c1	pLKO.1	10856	RUVBL2	CGAGAAAGACACGAAGCAGAT	8.49517	4.33584	4.80357	-0.467731	9.33768	4.33681	5.05253	-0.715716
TRCN0000292038	TRCN0000292038	TRCN0000292038	1	NM_006666.1-447s21c1	pLKO_TRC005	10856	RUVBL2	TCCAGATTGATCGACCAGCAA	9.76651	7.43044	7.81369	-0.383246	9.59679	4.97915	6.40218	-1.42303
TRCN0000292041	TRCN0000292041	TRCN0000292041	1	NM_006666.1-52s21c1	pLKO_TRC005	10856	RUVBL2	CCGTGATGTAACAAGGATTGA	8.25964	5.23143	5.17672	0.0547139	9.71099	3.03404	4.79246	-1.75842
TRCN0000050051	TRCN0000050051	TRCN0000050051	1	NM_020159.1-1572s1c1	pLKO.1	56916	SMARCAD1	GCCCTATCAGAAGGTTGGTTT	10.0274	10.2075	9.58241	0.625082	9.7786	10.7399	9.84575	0.894182
TRCN0000050048	TRCN0000050048	TRCN0000050048	1	NM_020159.1-3552s1c1	pLKO.1	56916	SMARCAD1	GCCTTATTTGACAATGCTTAT	9.12136	7.41193	7.32513	0.0867917	8.92939	6.94357	6.56047	0.383103
TRCN0000050049	TRCN0000050049	TRCN0000050049	1	NM_020159.1-2431s1c1	pLKO.1	56916	SMARCAD1	CCTTTATTACATCGCCAATAT	9.88256	9.67178	9.85851	-0.186735	10.5745	10.3108	10.7171	-0.406218
TRCN0000296009	TRCN0000296009	TRCN0000296009	1	NM_020159.3-1869s21c1	pLKO_TRC005	56916	SMARCAD1	CCTCTATCAGGAGGGTAATAA	9.29299	7.20554	7.765	-0.559455	9.19089	6.74931	6.93427	-0.184962
TRCN0000298882	TRCN0000298882	TRCN0000298882	1	NM_020159.3-2178s21c1	pLKO_TRC005	56916	SMARCAD1	CCAGCACCTTATGACAATTAA	8.77572	4.57774	6.41672	-1.83898	9.39071	7.50221	7.40355	0.0986586
TRCN0000236115	TRCN0000236115	TRCN0000236115	1	NM_014140.3-2863s21c1	pLKO_TRC005	50485	SMARCAL1	CTGATTCAAGAGAAGATTAAA	10.1998	8.73454	7.98048	0.754068	9.07442	9.24172	7.82893	1.41279
TRCN0000236117	TRCN0000236117	TRCN0000236117	1	NM_014140.3-1372s21c1	pLKO_TRC005	50485	SMARCAL1	AGTTATTCACAGGACCTTATT	9.54402	7.05248	6.98108	0.0713947	10.1296	6.24746	5.23448	1.01299
TRCN0000083571	TRCN0000083571	TRCN0000083571	1	NM_014140.2-2668s1c1	pLKO.1	50485	SMARCAL1	CGGGCTTTCTGAGACCAATTT	5.54799	3.66332	2.75456	0.908758	5.02408	2.52841	2.60572	-0.077313
TRCN0000236114	TRCN0000236114	TRCN0000236114	1	NM_014140.3-660s21c1	pLKO_TRC005	50485	SMARCAL1	CCACAGTCCACGTAGTCAAAT	8.68883	5.85583	6.49508	-0.639246	10.5603	6.44335	6.24293	0.200426
TRCN0000236116	TRCN0000236116	TRCN0000236116	1	NM_014140.3-1076s21c1	pLKO_TRC005	50485	SMARCAL1	AGGTGTTGATTGGGTACAATG	8.49637	3.07493	3.47068	-0.395751	8.72941	3.32435	4.8175	-1.49315
TRCN0000039585	TRCN0000039585	TRCN0000039585	1	NM_003073.2-1221s1c1	pLKO.1	6598	SMARCB1	CGCTGAGATGGAGAAGAAGAT	9.5776	8.52826	7.4442	1.08406	10.6817	7.6709	7.09435	0.576556
TRCN0000310179	TRCN0000310179	TRCN0000310179	1	NM_003073.3-397s21c1	pLKO_TRC005	6598	SMARCB1	GTTGCATCGTCACATGGTAAA	10.2631	7.77168	7.59174	0.179948	10.3753	9.21613	8.82279	0.393341
TRCN0000298820	TRCN0000298820	TRCN0000298820	1	NM_003073.3-837s21c1	pLKO_TRC005	6598	SMARCB1	GAAGTTGATGACGCCTGAGAT	10.7882	10.6497	10.7037	-0.053981	10.8064	10.4017	10.5175	-0.115764
TRCN0000295966	TRCN0000295966	TRCN0000295966	1	NM_003073.3-1390s21c1	pLKO_TRC005	6598	SMARCB1	ACGGAGCATCTCAGAAGATTG	8.14042	3.41314	4.63941	-1.22628	8.40777	6.24967	5.83384	0.415826
TRCN0000308015	TRCN0000308015	TRCN0000308015	1	NM_003073.3-461s21c1	pLKO_TRC005	6598	SMARCB1	CCACCAGTGTGACCCTGTTAA	8.99007	7.49249	8.71723	-1.22474	10.247	8.51313	9.31782	-0.804692
TRCN0000062553	TRCN0000062553	TRCN0000062553	1	NM_006306.2-1471s1c1	pLKO.1	8243	SMC1A	CGGCGTATTGATGAAATCAAT	10.9688	10.7075	8.63089	2.07666	11.0739	8.88647	8.50403	0.382447
TRCN0000062555	TRCN0000062555	TRCN0000062555	1	NM_006306.2-1727s1c1	pLKO.1	8243	SMC1A	GCCGGGACTGTATTCAGTATA	8.69031	7.68236	6.55617	1.12619	9.93563	8.62365	7.73714	0.88651
TRCN0000062557	TRCN0000062557	TRCN0000062557	1	NM_006306.2-3305s1c1	pLKO.1	8243	SMC1A	CCAACATTGATGAGATCTATA	11.1344	8.32015	7.86304	0.457108	11.4848	8.71865	8.03217	0.686484
TRCN0000303646	TRCN0000303646	TRCN0000303646	1	NM_006306.2-3952s21c1	pLKO_TRC005	8243	SMC1A	CCTGAACGACAGGGAGTATTC	9.19833	6.67439	6.83268	-0.158285	9.52954	6.47778	6.29429	0.183492
TRCN0000062554	TRCN0000062554	TRCN0000062554	1	NM_006306.2-121s1c1	pLKO.1	8243	SMC1A	CGACAGATTATCGGACCATTT	8.80194	5.73897	6.00398	-0.265011	9.52137	5.7937	5.72587	0.0678249
TRCN0000291369	TRCN0000291369	TRCN0000291369	1	NM_006444.2-2026s21c1	pLKO_TRC005	10592	SMC2	GCCAGATGTATTGCACCAGAA	9.59751	7.46735	6.9524	0.514951	10.2559	7.39472	7.58912	-0.194392
TRCN0000291365	TRCN0000291365	TRCN0000291365	1	NM_006444.2-1360s21c1	pLKO_TRC005	10592	SMC2	GCCCTTCAAGAAGCAAGTAAT	8.83119	5.40145	5.9993	-0.597853	9.55666	4.70983	4.22765	0.482176
TRCN0000062538	TRCN0000062538	TRCN0000062538	1	NM_006444.1-3720s1c1	pLKO.1	10592	SMC2	CCAGATTTACTCAATGTCAAA	9.28416	6.03273	7.07617	-1.04344	9.4547	7.11651	6.34528	0.771226
TRCN0000062542	TRCN0000062542	TRCN0000062542	1	NM_006444.1-3173s1c1	pLKO.1	10592	SMC2	GCTATGAATGTATTGACAGAA	10.3648	9.28803	9.86365	-0.575627	10.2179	9.03248	8.8226	0.209887
TRCN0000291368	TRCN0000291368	TRCN0000291368	1	NM_006444.2-3365s21c1	pLKO_TRC005	10592	SMC2	CCCTAAATATTGCATGGCAAA	11.0294	11.4598	11.9293	-0.469533	10.8818	12.1528	12.2048	-0.0519993
TRCN0000219076	TRCN0000219076	TRCN0000219076	1	NM_005445.3-3184s21c1	pLKO_TRC005	9126	SMC3	GTACTTGAACTTCGGAAATAT	10.8354	10.3838	9.05691	1.32692	10.8676	11.4033	10.2745	1.1288
TRCN0000234320	TRCN0000234320	TRCN0000234320	1	NM_005445.3-2315s21c1	pLKO_TRC005	9126	SMC3	CATCTAGAGATAGCATATTAT	6.63208	4.64757	4.14425	0.503326	7.1368	4.64934	4.18289	0.466452
TRCN0000234321	TRCN0000234321	TRCN0000234321	1	NM_005445.3-3796s21c1	pLKO_TRC005	9126	SMC3	TACTGGTTTGGGAGATGTATA	10.0074	8.62988	7.26874	1.36114	9.99408	6.61719	6.81784	-0.20065
TRCN0000234318	TRCN0000234318	TRCN0000234318	1	NM_005445.3-329s21c1	pLKO_TRC005	9126	SMC3	GTACTGGTCCTCGTGTTATTT	10.179	10.8218	10.0896	0.732191	10.2805	11.3536	11.162	0.191631
TRCN0000159635	TRCN0000159635	TRCN0000159635	1	NM_005445.2-3001s1c1	pLKO.1	9126	SMC3	GCAGTGCAACACAGAATTAAA	8.8818	5.66963	5.60696	0.0626784	8.28146	5.01955	4.6221	0.397452
TRCN0000275658	TRCN0000275658	TRCN0000275658	1	NM_005496.3-918s21c1	pLKO_TRC005	10051	SMC4	GAATTGACTTGGACCATAATA	9.5823	3.9674	2.96567	1.00174	10.1828	3.77449	2.2422	1.53229
TRCN0000154723	TRCN0000154723	TRCN0000154723	1	NM_005496.2-2933s1c1	pLKO.1	10051	SMC4	GCCCAACAAGACAAACTTGAT	9.85637	6.79804	6.89229	-0.0942408	9.65424	8.44323	7.43803	1.0052
TRCN0000155500	TRCN0000155500	TRCN0000155500	1	NM_005496.2-4455s1c1	pLKO.1	10051	SMC4	CCTGCCAACTAATCTTGGATA	7.92851	6.24238	6.60132	-0.35894	8.7165	7.25875	6.45781	0.800945
TRCN0000155428	TRCN0000155428	TRCN0000155428	1	NM_005496.2-1704s1c1	pLKO.1	10051	SMC4	CGGTAAATGAAGCACGTTCAA	10.352	9.38609	10.3681	-0.982036	10.3371	9.91862	10.9753	-1.05667
TRCN0000154901	TRCN0000154901	TRCN0000154901	1	NM_005496.2-2402s1c1	pLKO.1	10051	SMC4	GCCACAAGAGTAGCATATCAA	8.02026	1.53955	4.54622	-3.00667	8.89821	2.40904	3.42558	-1.01654
TRCN0000157697	TRCN0000157697	TRCN0000157697	1	NM_014311.1-613s1c1	pLKO.1	23583	SMUG1	CACAATCTATGCCCTCTGCTT	8.72829	8.12383	6.86091	1.26291	8.61252	7.8317	7.33162	0.500083
TRCN0000157912	TRCN0000157912	TRCN0000157912	1	NM_014311.1-285s1c1	pLKO.1	23583	SMUG1	CATCATCTACAATCCCGTGGA	10.4538	11.4787	11.0844	0.394316	10.0208	11.2171	10.6237	0.593472
TRCN0000157730	TRCN0000157730	TRCN0000157730	1	NM_014311.1-694s1c1	pLKO.1	23583	SMUG1	CAGCTTCTTGGGATCTGTGAT	10.2979	10.0885	9.93138	0.157119	10.712	10.6321	10.3384	0.293655
TRCN0000156313	TRCN0000156313	TRCN0000156313	1	NM_014311.1-288s1c1	pLKO.1	23583	SMUG1	CATCTACAATCCCGTGGAGTA	11.3316	12.1082	11.9636	0.144591	11.3681	12.311	12.9503	-0.639324
TRCN0000158275	TRCN0000158275	TRCN0000158275	1	NM_014311.1-1394s1c1	pLKO.1	23583	SMUG1	CCAAGACAAAGCATGGGACAT	11.4731	12.7857	13.4917	-0.705972	10.3072	12.7157	13.905	-1.18934
TRCN0000049366	TRCN0000049366	TRCN0000049366	1	NM_012444.2-1241s1c1	pLKO.1	23626	SPO11	GAGTGTACTTACCTAACAAAT	9.20462	5.36158	5.06563	0.29595	9.79521	5.18487	3.37622	1.80864
TRCN0000049364	TRCN0000049364	TRCN0000049364	1	NM_012444.2-953s1c1	pLKO.1	23626	SPO11	GCATCTATAAGTATGGATCTA	11.2065	10.4925	9.53798	0.95453	10.4938	10.01	9.22318	0.786791
TRCN0000049363	TRCN0000049363	TRCN0000049363	1	NM_012444.2-784s1c1	pLKO.1	23626	SPO11	CGGCTCCTAGATGACAACTTT	9.76144	7.51078	6.64681	0.863968	9.73143	6.95832	6.43639	0.521933
TRCN0000049365	TRCN0000049365	TRCN0000049365	1	NM_012444.2-703s1c1	pLKO.1	23626	SPO11	CCATCGAATATTCAAGGAATT	9.91319	9.37019	9.49486	-0.12467	9.44835	10.3869	9.72702	0.659875
TRCN0000049367	TRCN0000049367	TRCN0000049367	1	NM_012444.2-281s1c1	pLKO.1	23626	SPO11	CAAGAAATGAAGCACCTGCAT	11.7226	13.2902	13.5357	-0.245421	10.7996	13.8113	14.0065	-0.195201
TRCN0000369557	TRCN0000369557	TRCN0000369557	1	NM_018319.3-1272s21c1	pLKO_TRC005	55775	TDP1	AGTTACTTGATGGCTTATAAT	8.30747	5.03145	4.61775	0.413701	8.77725	6.78516	5.82114	0.964023
TRCN0000303366	TRCN0000303366	TRCN0000303366	1	NM_018319.3-2203s21c1	pLKO_TRC005	55775	TDP1	CCACTTCCCTTAAAGTCTTAT	8.76038	8.22012	7.8652	0.354925	8.92149	8.87479	8.51031	0.364477
TRCN0000291884	TRCN0000291884	TRCN0000291884	1	NM_018319.3-1516s21c1	pLKO_TRC005	55775	TDP1	CCGATGAATCAAAGTGGTTAT	11.8023	13.5363	13.8043	-0.267958	11.3012	13.405	13.4014	0.00354207
TRCN0000291883	TRCN0000291883	TRCN0000291883	1	NM_018319.3-1331s21c1	pLKO_TRC005	55775	TDP1	GCACGATCTCTCTGAAACAAA	10.0855	5.93841	6.55479	-0.616379	10.3604	4.39326	5.53299	-1.13972
TRCN0000307785	TRCN0000307785	TRCN0000307785	1	NM_018319.3-1640s21c1	pLKO_TRC005	55775	TDP1	GCGGACCAGTTTAGAAGGATA	9.06152	5.12623	7.82958	-2.70335	9.28966	4.94483	5.08145	-0.136617
TRCN0000295900	TRCN0000295900	TRCN0000295900	1	NM_018975.2-1373s21c1	pLKO_TRC005	54386	TERF2IP	GAGAGTTCTTGCATTGGAACT	10.8469	10.3144	10.2941	0.0202605	10.2032	10.1508	10.1273	0.023477
TRCN0000039822	TRCN0000039822	TRCN0000221577	1	NM_018975.1-846s1c2	pLKO.1	54386	TERF2IP	AGAGTATGTGAAGGAAGAAAT	10.1601	8.36591	9.02612	-0.660209	10.309	7.92307	8.34509	-0.422013
TRCN0000295911	TRCN0000295911	TRCN0000295911	1	NM_018975.2-1265s21c1	pLKO_TRC005	54386	TERF2IP	GTAGCTCGGAGGATTGAATTT	9.98933	8.05648	8.97427	-0.91779	10.5581	8.38906	8.68856	-0.2995
TRCN0000003987	TRCN0000003987	TRCN0000003987	1	NM_003286.x-3273s1c1	pLKO.1	7150	TOP1	TGAAGGGCGAGTGAATCTAAG	8.66383	6.48296	5.89033	0.592625	10.7638	6.75551	6.91321	-0.157692
TRCN0000003991	TRCN0000003991	TRCN0000003991	1	NM_003286.x-572s1c1	pLKO.1	7150	TOP1	GCTTCTCTAGTCCACCACAAA	6.14644	2.27389	2.88178	-0.607895	5.84721	1.58999	1.63754	-0.0475472
TRCN0000003988	TRCN0000003988	TRCN0000003988	1	NM_003286.x-391s1c1	pLKO.1	7150	TOP1	CATAGCAACAGTGAACATAAA	8.69013	7.18828	7.55724	-0.368965	9.10778	6.06304	6.44848	-0.385448
TRCN0000003989	TRCN0000003989	TRCN0000003989	1	NM_003286.x-1038s1c1	pLKO.1	7150	TOP1	CGACCATGAATATACTACCAA	8.10242	8.71539	8.95304	-0.23765	8.27509	7.29362	7.79452	-0.500896
TRCN0000003990	TRCN0000003990	TRCN0000003990	1	NM_003286.x-1793s1c1	pLKO.1	7150	TOP1	CAGAGTTGGATGGTCAGGAAT	10.3096	8.10366	7.16115	0.942516	9.87647	5.46227	7.58707	-2.12479
TRCN0000049280	TRCN0000049280	TRCN0000049280	1	NM_001067.2-2833s1c1	pLKO.1	7153	TOP2A	GCTCCAAATCAATATGTGATT	10.5319	11.6528	11.4474	0.205399	10.3721	11.9462	11.429	0.517201
TRCN0000049279	TRCN0000049279	TRCN0000049279	1	NM_001067.2-786s1c1	pLKO.1	7153	TOP2A	GCCTGATTTGTCTAAGTTTAA	11.0056	8.69985	8.06442	0.635433	10.3084	9.19285	9.0259	0.16695
TRCN0000296767	TRCN0000296767	TRCN0000296767	1	NM_001067.2-1852s21c1	pLKO_TRC005	7153	TOP2A	CCCATTGTAAAGGTATCTAAA	10.2708	7.76091	8.0564	-0.295488	10.4182	7.87703	7.75508	0.121947
TRCN0000290998	TRCN0000290998	TRCN0000290998	1	NM_001067.2-4862s21c1	pLKO_TRC005	7153	TOP2A	GCCCAAGTGTTCTTTAGCTTT	9.90026	10.0547	10.2325	-0.177821	10.0044	10.9014	11.023	-0.121612
TRCN0000296766	TRCN0000296766	TRCN0000296766	1	NM_001067.2-2182s21c1	pLKO_TRC005	7153	TOP2A	TATGGACAAACTACCACATAT	7.74085	2.27517	4.44203	-2.16686	7.74852	4.72776	3.95913	0.768635
TRCN0000233296	TRCN0000233296	TRCN0000233296	1	NM_001068.2-2554s21c1	pLKO_TRC005	7155	TOP2B	GTAGAGCCTGAGTGGTATATT	10.9098	10.5838	9.49773	1.08602	9.46616	9.97267	8.71782	1.25485
TRCN0000233294	TRCN0000233294	TRCN0000233294	1	NM_001068.2-849s21c1	pLKO_TRC005	7155	TOP2B	TCGCAGTTATGTAGATCTTTA	10.9974	11.0441	10.3617	0.682384	11.4867	10.6216	10.5969	0.024653
TRCN0000233298	TRCN0000233298	TRCN0000233298	1	NM_001068.2-4962s21c1	pLKO_TRC005	7155	TOP2B	TGATGATGTAATTGACGGTTT	11.3273	13.1405	13.3366	-0.196101	10.6754	13.5464	13.4713	0.0750641
TRCN0000233297	TRCN0000233297	TRCN0000233297	1	NM_001068.2-2834s21c1	pLKO_TRC005	7155	TOP2B	GAACTTGGACACAGGTATATA	8.69211	7.17823	6.79491	0.383318	8.77268	4.16759	5.88405	-1.71647
TRCN0000233295	TRCN0000233295	TRCN0000233295	1	NM_001068.2-2445s21c1	pLKO_TRC005	7155	TOP2B	TGCTGCAAGCCCTCGTTATAT	10.0318	4.44166	4.79501	-0.353356	10.3255	3.23928	4.97301	-1.73372
TRCN0000049293	TRCN0000049293	TRCN0000049293	1	NM_004618.2-1019s1c1	pLKO.1	7156	TOP3A	CCAGAAATCTTCCACAGAATT	6.36655	6.8442	6.47147	0.372729	8.83618	8.84782	8.17936	0.668455
TRCN0000049297	TRCN0000049297	TRCN0000049297	1	NM_004618.2-1235s1c1	pLKO.1	7156	TOP3A	GCTTCTCGAAAGTTGAGAATA	9.65546	7.21104	7.38815	-0.177108	9.77502	8.13796	7.61033	0.527636
TRCN0000049296	TRCN0000049296	TRCN0000049296	1	NM_004618.2-2088s1c1	pLKO.1	7156	TOP3A	CGGTGGCTAAAGCAAAGAAAT	7.99992	6.35973	6.08679	0.272943	8.06223	6.90979	7.0151	-0.105314
TRCN0000049295	TRCN0000049295	TRCN0000049295	1	NM_004618.2-465s1c1	pLKO.1	7156	TOP3A	GCCAGAATGTTACCATGGTAA	11.5947	13.7279	14.0163	-0.288374	11.157	14.5294	14.6326	-0.103189
TRCN0000049294	TRCN0000049294	TRCN0000049294	1	NM_004618.2-1531s1c1	pLKO.1	7156	TOP3A	CGAGTTTATTGTTCGCCATTT	9.09148	10.2497	10.3935	-0.143805	9.9764	10.0666	10.5975	-0.530958
TRCN0000049314	TRCN0000049314	TRCN0000049314	1	NM_003935.3-1977s1c1	pLKO.1	8940	TOP3B	CCCTGTGCATATCAACAACAT	7.65063	7.44192	6.39947	1.04245	7.62595	7.15373	5.4112	1.74253
TRCN0000049315	TRCN0000049315	TRCN0000049315	1	NM_003935.3-2526s1c1	pLKO.1	8940	TOP3B	CCGAGACATGAAGAAAGGCAT	10.5702	9.5598	8.67329	0.88651	10.1723	8.55972	8.28	0.27972
TRCN0000049317	TRCN0000049317	TRCN0000049317	1	NM_003935.3-1013s1c1	pLKO.1	8940	TOP3B	CCAGGTTTCAGACTAAATATT	8.68639	8.71689	8.58823	0.12866	8.44086	9.20941	8.82907	0.380345
TRCN0000049313	TRCN0000049313	TRCN0000049313	1	NM_003935.3-1467s1c1	pLKO.1	8940	TOP3B	CCCTGAGAACTTTGACCTGAA	10.0445	11.8881	11.9883	-0.100204	10.7042	12.5521	12.7949	-0.242814
TRCN0000049316	TRCN0000049316	TRCN0000049316	1	NM_003935.3-1168s1c1	pLKO.1	8940	TOP3B	GCCAAGGTTAACACTGACAAA	10.6024	10.2691	10.2729	-0.00384967	11.1489	10.1137	11.2084	-1.09469
TRCN0000049403	TRCN0000049403	TRCN0000049403	1	NM_007027.2-2412s1c1	pLKO.1	11073	TOPBP1	CCGTCGTTACACCTTTAGATA	8.68222	7.49734	6.72978	0.767557	9.75949	7.42255	7.05124	0.371318
TRCN0000369629	TRCN0000369629	TRCN0000369629	1	NM_007027.3-4768s21c1	pLKO_TRC005	11073	TOPBP1	GATAGATTTGGGTAGTAATTT	9.21095	8.96114	8.57364	0.387498	9.58487	10.3072	9.70622	0.600973
TRCN0000049406	TRCN0000049406	TRCN0000049406	1	NM_007027.2-1056s1c1	pLKO.1	11073	TOPBP1	GCGTAAGTGAATCAATATGTA	8.02331	8.10884	7.62651	0.482329	9.07134	7.75834	7.22912	0.529223
TRCN0000049404	TRCN0000049404	TRCN0000049404	1	NM_007027.2-1616s1c1	pLKO.1	11073	TOPBP1	CCCTTTAATGATTCTACTCAT	10.4289	9.92764	9.74358	0.184062	10.7214	10.0645	9.53511	0.529343
TRCN0000049405	TRCN0000049405	TRCN0000049405	1	NM_007027.2-2204s1c1	pLKO.1	11073	TOPBP1	GCTGCAAAGAAGTGGAATTTA	9.98892	5.86029	7.08473	-1.22444	9.81721	6.39903	6.62092	-0.221894
TRCN0000003754	TRCN0000003754	TRCN0000003754	1	NM_000546.x-309s1c1	pLKO.1	7157	TP53	TCAGACCTATGGAAACTACTT	8.87418	8.2583	7.64914	0.609157	8.83951	8.67018	7.64873	1.02145
TRCN0000342335	TRCN0000342335	TRCN0000342335	1	NM_000546.4-1041s21c1	pLKO_TRC005	7157	TP53	CGGCGCACAGAGGAAGAGAAT	5.70157	7.45785	6.85623	0.601625	5.4151	5.74817	6.60976	-0.861588
TRCN0000342259	TRCN0000342259	TRCN0000342259	1	NM_000546.4-373s21c1	pLKO_TRC005	7157	TP53	GTCCAGATGAAGCTCCCAGAA	8.53848	5.373	5.78021	-0.407206	10.1847	5.14735	5.78925	-0.641903
TRCN0000342334	TRCN0000342334	TRCN0000342334	1	NM_000546.4-887s21c1	pLKO_TRC005	7157	TP53	CACCATCCACTACAACTACAT	10.7226	8.73945	8.87589	-0.136443	9.71936	7.23966	8.14048	-0.900816
TRCN0000018869	TRCN0000018869	TRCN0000018869	1	NM_005657.1-1219s1c1	pLKO.1	7158	TP53BP1	CCCTTGTTCAGGACAGTCTTT	10.7937	11.021	10.1925	0.828479	10.7603	10.3626	10.0182	0.344397
TRCN0000229640	TRCN0000229640	TRCN0000229640	1	NM_005657.1-6094s21c1	pLKO_TRC005	7158	TP53BP1	GATACTTGGTCTTACTGGTTT	11.8959	12.4407	12.7371	-0.29641	11.4961	13.2504	13.2237	0.0266166
TRCN0000018866	TRCN0000018866	TRCN0000018866	1	NM_005657.1-2332s1c1	pLKO.1	7158	TP53BP1	CCAGTGTGATTAGTATTGATT	11.8418	12.7859	13.5144	-0.728522	11.5127	13.1044	13.4909	-0.386451
TRCN0000229639	TRCN0000229639	TRCN0000229639	1	NM_005657.1-2981s21c1	pLKO_TRC005	7158	TP53BP1	CAGTACTCCTATTGGTATTAG	10.0653	9.89699	11.1113	-1.21432	10.1567	10.2025	11.0453	-0.842765
TRCN0000218999	TRCN0000218999	TRCN0000218999	1	NM_005657.1-219s21c1	pLKO_TRC005	7158	TP53BP1	GATACTCCTTGCCTGATAATT	8.58954	6.19276	7.84605	-1.65329	9.24343	6.27784	6.96099	-0.683157
TRCN0000011208	TRCN0000011208	TRCN0000011208	1	NM_033629.1-956s1c1	pLKO.1	11277	TREX1	CTTGCCCTTCTCCCAGCCCAA	8.53327	7.51762	6.95513	0.562482	7.65812	7.90194	7.04292	0.859016
TRCN0000315361	TRCN0000315361	TRCN0000315361	1	NM_033629.2-1047s21c1	pLKO_TRC005	11277	TREX1	AGCATCTACACTCGCCTGTAT	9.51107	5.6686	5.46238	0.206218	9.49744	4.39262	4.24562	0.146998
TRCN0000007902	TRCN0000007902	TRCN0000007902	1	NM_033629.1-1404s1c1	pLKO.1	11277	TREX1	CCAAGGAAGAGCTACAGCCTA	9.88526	9.96844	9.65294	0.315494	10.4715	9.83555	9.98832	-0.152763
TRCN0000315304	TRCN0000315304	TRCN0000315304	1	NM_033629.2-965s21c1	pLKO_TRC005	11277	TREX1	GGATAGCATCACTGCGCTGAA	11.2304	12.0893	12.7025	-0.613235	10.8774	11.7365	12.4166	-0.680127
TRCN0000315303	TRCN0000315303	TRCN0000315303	1	NM_033629.2-1316s21c1	pLKO_TRC005	11277	TREX1	CAAGGATCTTCCTCCAGTGAA	6.96965	6.95101	8.09641	-1.1454	9.95187	8.55122	9.24043	-0.689207
TRCN0000007904	TRCN0000007904	TRCN0000007904	1	NM_080700.1-1232s1c1	pLKO.1	11219	TREX2	CTCTAGTTTGAGGACTTGCTA	10.4915	9.99844	8.91319	1.08526	10.3468	10.3699	8.7363	1.63356
TRCN0000007906	TRCN0000007906	TRCN0000007906	1	NM_080700.1-1787s1c1	pLKO.1	11219	TREX2	CGGCAGCCTCTTCCACCGCTA	9.36644	7.96931	7.6038	0.365512	9.56924	7.53061	7.8023	-0.27169
TRCN0000007903	TRCN0000007903	TRCN0000007903	1	NM_080700.1-1615s1c1	pLKO.1	11219	TREX2	TGGCCCACAATGGCTTTGATT	10.1807	9.21335	9.62602	-0.412672	9.92474	8.18997	9.50935	-1.31938
TRCN0000011209	TRCN0000011209	TRCN0000011209	1	NM_080700.1-1376s1c1	pLKO.1	11219	TREX2	CCACCGCTCCTCCCTGGAGAA	5.61473	7.65981	8.58318	-0.923363	4.57515	7.46331	8.6678	-1.20449
TRCN0000007905	TRCN0000007905	TRCN0000007905	1	NM_080700.1-1189s1c1	pLKO.1	11219	TREX2	TGGATGATTGTGGCAGCAGAA	7.5145	3.76341	4.51781	-0.754397	8.59531	2.76005	5.63804	-2.87799
TRCN0000004008	TRCN0000004008	TRCN0000004008	1	NM_003336.x-566s1c1	pLKO.1	7319	UBE2A	CCAGGAGAACAAACGGGAATA	5.82031	7.90889	7.9083	0.000594338	5.92215	7.49068	7.36925	0.121431
TRCN0000320582	TRCN0000320582	TRCN0000320582	1	NM_003336.2-417s21c1	pLKO_TRC005	7319	UBE2A	GTCTATGCAGATGGTAGTATA	11.4901	9.82399	9.58061	0.243383	10.9476	9.41663	9.50793	-0.0913073
TRCN0000350341	TRCN0000350341	TRCN0000350341	1	NM_003336.2-611s21c1	pLKO_TRC005	7319	UBE2A	AGAACAAAGCTGGCGTGATTG	10.5459	10.4466	10.8472	-0.40053	10.6291	11.3336	10.964	0.369667
TRCN0000350269	TRCN0000350269	TRCN0000350269	1	NM_003336.2-277s21c1	pLKO_TRC005	7319	UBE2A	TGGTGTGGAACGCGGTCATTT	10.6004	7.18562	7.11297	0.072653	10.3204	7.02338	7.56922	-0.54584
TRCN0000320625	TRCN0000320625	TRCN0000320625	1	NM_003336.2-694s21c1	pLKO_TRC005	7319	UBE2A	ACCTCCCTACTCCTGTCATTA	7.29518	5.11141	5.04346	0.0679448	8.76891	4.22191	5.43802	-1.21612
TRCN0000314505	TRCN0000314505	TRCN0000314505	1	NM_003339.2-946s21c1	pLKO_TRC005	7322	UBE2D2	GTTCTCTGTTGTGTGATCCCA	9.44962	8.87785	8.5578	0.320051	9.08634	8.07166	7.72476	0.346892
TRCN0000350299	TRCN0000350299	TRCN0000350299	1	NM_003339.2-937s21c1	pLKO_TRC005	7322	UBE2D2	TGTCCATCTGTTCTCTGTTGT	10.4245	9.09281	8.21905	0.87376	10.4121	8.74522	8.97441	-0.229185
TRCN0000003387	TRCN0000003387	TRCN0000003387	1	NM_003339.x-907s1c1	pLKO.1	7322	UBE2D2	CTCCAGCACTAACTATTTCAA	9.64236	7.76398	7.79525	-0.0312757	10.3635	7.52495	7.8022	-0.277249
TRCN0000314554	TRCN0000314554	TRCN0000314554	1	NM_003339.2-756s21c1	pLKO_TRC005	7322	UBE2D2	CCCTATCAGGGTGGAGTATTT	8.68487	5.19848	5.88826	-0.689782	7.89288	5.27213	5.71002	-0.437886
TRCN0000003389	TRCN0000003389	TRCN0000003389	1	NM_003339.x-699s1c1	pLKO.1	7322	UBE2D2	CCTGTTGGAGATGATATGTTC	7.97865	3.58454	5.06696	-1.48242	9.169	2.22385	4.18559	-1.96174
TRCN0000320448	TRCN0000320448	TRCN0000320448	1	NM_003345.3-538s21c1	pLKO_TRC005	7329	UBE2I	AGCAGAGGCCTACACGATTTA	10.2394	5.90827	6.09556	-0.187297	9.72442	5.6218	2.30579	3.31601
TRCN0000355634	TRCN0000355634	TRCN0000355634	1	NM_003345.3-500s21c1	pLKO_TRC005	7329	UBE2I	GAACTTCTAAATGAACCAAAT	8.77757	5.74945	4.93547	0.813979	9.2141	5.47567	3.85074	1.62493
TRCN0000007205	TRCN0000007205	TRCN0000007205	1	NM_003345.3-545s1c1	pLKO.1	7329	UBE2I	GCCTACACGATTTACTGCCAA	9.32401	8.70333	7.9705	0.732834	9.55222	9.33225	8.37094	0.961312
TRCN0000368347	TRCN0000368347	TRCN0000368347	1	NM_003345.3-606s21c1	pLKO_TRC005	7329	UBE2I	AGAAGTTTGCGCCCTCATAAG	8.376	9.40941	8.07372	1.33569	9.1035	9.16037	8.93193	0.228443
TRCN0000320445	TRCN0000320445	TRCN0000320445	1	NM_003345.3-693s21c1	pLKO_TRC005	7329	UBE2I	GCAAATCTAAAGTTGCTCCAT	9.84901	8.60855	8.37638	0.232169	9.71929	8.13874	7.11111	1.02763
TRCN0000272876	TRCN0000272876	TRCN0000272876	1	NM_003347.2-328s21c1	pLKO_TRC005	7332	UBE2L3	AGGTCTGTCTGCCAGTAATTA	8.74249	3.59602	2.7764	0.81962	9.15872	4.09419	2.61888	1.47531
TRCN0000272875	TRCN0000272875	TRCN0000272875	1	NM_003347.2-918s21c1	pLKO_TRC005	7332	UBE2L3	CACTTTCTGGCACCGAGTTTA	10.7821	10.4175	9.87	0.547533	10.8369	11.0427	10.6906	0.352093
TRCN0000272963	TRCN0000272963	TRCN0000272963	1	NM_003347.2-270s21c1	pLKO_TRC005	7332	UBE2L3	CCACCGAAGATCACATTTAAA	10.5373	9.98871	9.78865	0.200059	10.37	10.7014	10.4367	0.264675
TRCN0000272913	TRCN0000272913	TRCN0000272913	1	NM_003347.2-459s21c1	pLKO_TRC005	7332	UBE2L3	GAATACTCTAAGGACCGTAAA	10.5192	11.6335	11.8598	-0.226299	10.8638	11.6929	12.0276	-0.334723
TRCN0000007209	TRCN0000007209	TRCN0000007209	1	NM_003347.2-249s1c1	pLKO.1	7332	UBE2L3	CCAGCAGAGTACCCATTCAAA	9.55862	6.75488	8.53382	-1.77894	9.27212	7.51725	8.37176	-0.854509
TRCN0000318498	TRCN0000318498	TRCN0000318498	1	NM_003348.3-694s21c1	pLKO_TRC005	7334	UBE2N	GCCTTGTTAAGTGCTCCCAAT	9.78728	9.54955	8.84448	0.705074	10.2392	9.91568	9.21171	0.703961
TRCN0000007213	TRCN0000007213	TRCN0000007213	1	NM_003348.3-2012s1c1	pLKO.1	7334	UBE2N	GCTGAGGCATTTGTGAGTCTT	8.54106	8.71644	8.4082	0.308238	8.80211	9.77178	9.50174	0.27004
TRCN0000007215	TRCN0000007215	TRCN0000007215	1	NM_003348.3-773s1c1	pLKO.1	7334	UBE2N	CCATAGAAACAGCTAGAGCAT	9.4299	10.0425	9.84552	0.196991	9.25655	10.3326	10.624	-0.291436
TRCN0000007216	TRCN0000007216	TRCN0000007216	1	NM_003348.3-537s1c1	pLKO.1	7334	UBE2N	CCTTCCAGAAGAATACCCAAT	8.89923	9.72116	9.91407	-0.19291	8.15443	10.2165	10.3202	-0.103655
TRCN0000368937	TRCN0000368937	TRCN0000368937	1	NM_003348.3-606s21c1	pLKO_TRC005	7334	UBE2N	AGACAAGTTGGGAAGAATATG	10.545	10.003	10.3284	-0.325401	10.7971	9.89684	10.3037	-0.406908
TRCN0000273313	TRCN0000273313	TRCN0000273313	1	NM_013282.3-875s21c1	pLKO_TRC005	29128	UHRF1	CGTCATTTACCACGTGAAATA	10.9395	11.2485	11.1916	0.056835	10.4779	12.0755	11.3221	0.753356
TRCN0000273317	TRCN0000273317	TRCN0000273317	1	NM_013282.3-1851s21c1	pLKO_TRC005	29128	UHRF1	GCGCTGGCTCTCAACTGCTTT	8.77885	5.81441	6.16915	-0.354743	8.81812	6.02848	5.47762	0.550868
TRCN0000004352	TRCN0000004352	TRCN0000004352	1	NM_013282.x-1299s1c1	pLKO.1	29128	UHRF1	CCGCACCAAGGAATGTACCAT	10.6635	9.69589	10.2322	-0.536338	10.6559	10.3681	9.78178	0.586282
TRCN0000004353	TRCN0000004353	TRCN0000004353	1	NM_013282.x-3235s1c1	pLKO.1	29128	UHRF1	GCCTTTGATTCGTTCCTTCTT	10.6192	9.49245	9.80686	-0.314408	10.8969	9.39073	9.95849	-0.567763
TRCN0000273315	TRCN0000273315	TRCN0000273315	1	NM_013282.3-708s21c1	pLKO_TRC005	29128	UHRF1	ATGTGGGATGAGACGGAATTG	9.95464	8.05523	8.33558	-0.280354	9.26154	7.77033	8.43339	-0.663067
TRCN0000377436	TRCN0000377436	TRCN0000377436	1	NM_003362.2-758s21c1	pLKO_TRC005	7374	UNG	CCATCAAGCCAACTCTCATAA	9.52987	6.50408	6.96857	-0.464491	9.63189	7.51745	6.69113	0.826322
TRCN0000082900	TRCN0000082900	TRCN0000082900	1	NM_003362.2-807s1c1	pLKO.1	7374	UNG	GCAGTTGTGTCCTGGCTAAAT	6.40362	3.84635	4.41832	-0.571969	6.29601	4.65532	4.72481	-0.0694898
TRCN0000082898	TRCN0000082898	TRCN0000082898	1	NM_003362.2-1577s1c1	pLKO.1	7374	UNG	GCCCAGAAATTAGGGCTCAAT	8.45183	8.59641	9.61273	-1.01631	10.4713	12.1014	11.8915	0.209912
TRCN0000296982	TRCN0000296982	TRCN0000296982	1	NM_003362.2-656s21c1	pLKO_TRC005	7374	UNG	GTCTACAGACATAGAGGATTT	11.3156	11.3352	11.5743	-0.239176	11.0906	10.8074	11.9401	-1.13273
TRCN0000331100	TRCN0000331100	TRCN0000331100	1	NM_003362.2-893s21c1	pLKO_TRC005	7374	UNG	TGATAGGAAGCGGCACCATGT	10.3612	8.51526	9.55012	-1.03485	9.48464	8.69062	10.4634	-1.77276
TRCN0000004045	TRCN0000004045	TRCN0000004045	1	NM_003368.x-2615s1c1	pLKO.1	7398	USP1	CCAGTGACCAAACAGGCATTA	8.42932	1.9374	1.28563	0.651767	8.5784	2.15327	0.767313	1.38596
TRCN0000342331	TRCN0000342331	TRCN0000342331	1	NM_003368.4-1646s21c1	pLKO_TRC005	7398	USP1	CCAGAGACAAACTAGATCAAA	8.61985	8.09227	7.61028	0.481993	9.38284	8.65018	7.76972	0.88046
TRCN0000004046	TRCN0000004046	TRCN0000004046	1	NM_003368.x-3139s1c1	pLKO.1	7398	USP1	GCTCGTATTTGTATTCTCCAT	9.68342	9.99364	9.58237	0.411262	9.24883	9.95716	9.31183	0.645329
TRCN0000342330	TRCN0000342330	TRCN0000342330	1	NM_003368.4-1003s21c1	pLKO_TRC005	7398	USP1	GACTGAATAATCTCGGCAATA	8.07119	5.62865	6.29307	-0.664421	8.759	6.66377	5.83551	0.828261
TRCN0000342332	TRCN0000342332	TRCN0000342332	1	NM_003368.4-2367s21c1	pLKO_TRC005	7398	USP1	GCTAGTGGTTTGGAGTTTGAT	9.51615	5.99682	6.78742	-0.790592	9.14219	6.33741	6.21217	0.125235
TRCN0000004901	TRCN0000004901	TRCN0000004901	1	NM_000553.2-1047s1c1	pLKO.1	7486	WRN	CCATTATACAATAGAGGGAAA	11.6661	13.0845	12.7702	0.314303	11.7955	12.7546	12.2197	0.534925
TRCN0000004899	TRCN0000004899	TRCN0000004899	1	NM_000553.2-5319s1c1	pLKO.1	7486	WRN	CCTGTAAGATTGCTTTAAGAA	9.06606	7.79215	7.47443	0.317728	9.42648	6.24159	5.9935	0.248088
TRCN0000004902	TRCN0000004902	TRCN0000004902	1	NM_000553.2-2541s1c1	pLKO.1	7486	WRN	CCTGTTTATGTAGGCAAGATT	9.44663	7.39641	6.92142	0.474987	9.36743	7.25495	7.21457	0.0403789
TRCN0000004900	TRCN0000004900	TRCN0000004900	1	NM_000553.2-2934s1c1	pLKO.1	7486	WRN	CGTTGCTTAAATCTGAGAAAT	11.3184	10.8342	11.2307	-0.396466	11.4096	11.3509	11.656	-0.305029
TRCN0000004903	TRCN0000004903	TRCN0000004903	1	NM_000553.2-5088s1c1	pLKO.1	7486	WRN	GCTGGCAATTACCAGAACAAT	10.0562	6.59929	7.45296	-0.853668	9.38744	4.99759	5.81095	-0.813362
TRCN0000004529	TRCN0000004529	TRCN0000004529	1	NM_020135.x-1974s1c1	pLKO.1	56897	WRNIP1	AGCGCCTACAACAACGTCAAA	10.3242	8.90571	8.22475	0.680968	10.007	8.20148	7.87413	0.327343
TRCN0000004525	TRCN0000004525	TRCN0000004525	1	NM_020135.x-2064s1c1	pLKO.1	56897	WRNIP1	CTGATGAAGGATTTGGGCTAT	10.8615	11.1477	11.0454	0.10227	10.0517	11.6463	10.9385	0.70776
TRCN0000004528	TRCN0000004528	TRCN0000004528	1	NM_020135.x-1042s1c1	pLKO.1	56897	WRNIP1	ACAGCAAGAAACATAGCATAA	9.27393	9.79315	9.59837	0.194781	9.39131	9.19503	8.81559	0.379433
TRCN0000004527	TRCN0000004527	TRCN0000004527	1	NM_020135.x-1302s1c1	pLKO.1	56897	WRNIP1	CGCTGTCGAGTGATTGTTCTT	10.7276	10.18	10.1975	-0.0174849	10.5849	9.10474	9.82324	-0.718504
TRCN0000004526	TRCN0000004526	TRCN0000004526	1	NM_020135.x-2268s1c1	pLKO.1	56897	WRNIP1	GTTGCCTGGTGGAAGTTAGAA	8.15283	2.7952	4.63755	-1.84235	8.5362	4.46742	4.14444	0.322985
TRCN0000273635	TRCN0000273635	TRCN0000273635	1	NM_006297.2-1541s21c1	pLKO_TRC005	7515	XRCC1	AGTCAGAAGGACAGGACAATG	9.75223	8.97665	8.4782	0.498456	10.6737	9.96992	9.1471	0.822825
TRCN0000007913	TRCN0000007913	TRCN0000007913	1	NM_006297.1-1489s1c1	pLKO.1	7515	XRCC1	CCAGTGCTCCAGGAAGATATA	9.98871	7.30776	6.64705	0.660711	10.2576	6.99759	6.87631	0.121273
TRCN0000007914	TRCN0000007914	TRCN0000007914	1	NM_006297.1-920s1c1	pLKO.1	7515	XRCC1	GACCTAAATTGCCAGCTCCAA	9.92343	7.53309	7.68264	-0.149551	10.0826	8.41489	7.88843	0.526455
TRCN0000273634	TRCN0000273634	TRCN0000273634	1	NM_006297.2-1810s21c1	pLKO_TRC005	7515	XRCC1	CGATACGTCACAGCCTTCAAT	9.11906	9.04462	8.60777	0.436843	9.46077	8.8436	8.89643	-0.0528264
TRCN0000273633	TRCN0000273633	TRCN0000273633	1	NM_006297.2-1748s21c1	pLKO_TRC005	7515	XRCC1	TCCAGGGCAAGCACTTCTTTC	7.94136	6.5589	7.87147	-1.31257	10.2636	9.55421	10.7841	-1.22987
TRCN0000255927	TRCN0000255927	TRCN0000255927	1	NM_005431.1-347s21c1	pLKO_TRC005	7516	XRCC2	TGATATGCTCCGGCTAGTTAC	8.90382	8.08152	7.82866	0.252866	9.06514	8.06142	6.88117	1.18025
TRCN0000083062	TRCN0000083062	TRCN0000083062	1	NM_005431.1-456s1c1	pLKO.1	7516	XRCC2	ACCCACTTACTTCTTACACTT	10.2396	10.5768	10.4997	0.0770209	10.0197	10.5633	10.0702	0.493084
TRCN0000255928	TRCN0000255928	TRCN0000255928	1	NM_005431.1-1848s21c1	pLKO_TRC005	7516	XRCC2	ATGAGACCACACACCTATAAT	9.76366	8.29357	7.87262	0.420951	9.9146	7.47193	7.3763	0.095624
TRCN0000083059	TRCN0000083059	TRCN0000083059	1	NM_005431.1-457s1c1	pLKO.1	7516	XRCC2	CCCACTTACTTCTTACACTTT	9.6714	10.3232	10.608	-0.284753	9.92126	10.7022	10.4438	0.258377
TRCN0000255930	TRCN0000255930	TRCN0000255930	1	NM_005431.1-662s21c1	pLKO_TRC005	7516	XRCC2	TGCAACGACACAAACTATAAT	9.6363	7.89778	8.23143	-0.333652	9.84847	8.40828	8.41218	-0.00390538
TRCN0000083046	TRCN0000083046	TRCN0000083046	1	NM_005432.2-858s1c1	pLKO.1	7517	XRCC3	CTGCTTCAGAAGCTCCGATTT	7.4313	6.21787	5.13347	1.0844	7.99593	5.31237	4.45268	0.859691
TRCN0000083047	TRCN0000083047	TRCN0000083047	1	NM_005432.2-920s1c1	pLKO.1	7517	XRCC3	CTTGTTGGAGTGTGTGAATAA	4.366	2.68783	0.74916	1.93867	4.3814	1.40128	1.20894	0.192341
TRCN0000083043	TRCN0000083043	TRCN0000083043	1	NM_005432.2-1719s1c1	pLKO.1	7517	XRCC3	GCCTGCTTCTTCTCTCCATAT	8.40238	7.06812	6.12675	0.941372	8.51269	7.39754	6.64277	0.754773
TRCN0000083045	TRCN0000083045	TRCN0000083045	1	NM_005432.2-393s1c1	pLKO.1	7517	XRCC3	GCTGCAATTAAGAAAGCCAAA	9.12916	8.69144	8.68487	0.00656451	9.29695	8.86409	8.4854	0.37869
TRCN0000083044	TRCN0000083044	TRCN0000083044	1	NM_005432.2-381s1c1	pLKO.1	7517	XRCC3	CCCAGAATTATTGCTGCAATT	11.0137	12.3921	12.6049	-0.212804	10.6847	12.8442	12.6677	0.176523
TRCN0000040117	TRCN0000040117	TRCN0000040117	1	NM_022406.1-989s1c1	pLKO.1	7518	XRCC4	CCTCAGGAGAATCAGCTTCAA	7.857	3.46618	3.95222	-0.486032	8.18371	3.59271	1.8398	1.75291
TRCN0000009874	TRCN0000009874	TRCN0000009874	1	NM_022406.x-513s1c1	pLKO.1	7518	XRCC4	TATTGCTTGGACACCATTGCA	10.6568	9.65583	9.44069	0.215133	10.0377	9.30573	8.95978	0.345956
TRCN0000009875	TRCN0000009875	TRCN0000009875	1	NM_022406.x-621s1c1	pLKO.1	7518	XRCC4	TGTGTGAGTGCTAAGGAAGCT	9.56415	6.16512	6.99269	-0.827565	9.51628	6.0376	6.34573	-0.308122
TRCN0000040114	TRCN0000040114	TRCN0000040114	1	NM_022406.1-662s1c1	pLKO.1	7518	XRCC4	CGGTTTATTCTGGTGTTGAAT	0.769576	1.56011	4.26414	-2.70402	1.0058	1.72723	3.83693	-2.1097
TRCN0000288700	TRCN0000288700	TRCN0000288700	1	NM_021141.3-1368s21c1	pLKO_TRC005	7520	XRCC5	CCTCATATCAAGCATAACTAT	6.86774	3.16818	1.49333	1.67485	7.83407	2.90546	2.41056	0.494907
TRCN0000307986	TRCN0000307986	TRCN0000307986	1	NM_021141.3-2357s21c1	pLKO_TRC005	7520	XRCC5	AATCTAAGAGAGCTGCCATCG	9.34315	6.91345	7.71221	-0.798761	9.04502	7.18186	6.93532	0.246542
TRCN0000288701	TRCN0000288701	TRCN0000288701	1	NM_021141.3-185s21c1	pLKO_TRC005	7520	XRCC5	CGTGGGCTTTACCATGAGTAA	4.78451	2.71865	3.33202	-0.61337	7.05656	3.02072	3.55263	-0.531911
TRCN0000018363	TRCN0000018363	TRCN0000018363	1	NM_021141.x-2097s1c1	pLKO.1	7520	XRCC5	AGAGGAAGCCTCTGGAAGTTC	9.7893	8.48852	9.19502	-0.7065	9.39247	7.10422	7.97497	-0.870755
TRCN0000010467	TRCN0000010467	TRCN0000010467	1	NM_021141.x-1707s1c1	pLKO.1	7520	XRCC5	TGAAGATGGACCTACAGCTAA	10.4987	9.49737	10.5213	-1.02396	10.2288	8.949	10.1354	-1.18639
TRCN0000039612	TRCN0000039612	TRCN0000039612	1	NM_001469.2-976s1c1	pLKO.1	2547	XRCC6	GCTGGATAATCCAGGTGCAAA	9.59209	6.30144	6.63587	-0.33443	9.71149	6.83572	6.05894	0.776781
TRCN0000332966	TRCN0000332966	TRCN0000332966	1	NM_001469.3-1043s21c1	pLKO_TRC005	2547	XRCC6	CGTCAGATTATACTGGAGAAA	10.9022	10.5399	10.5526	-0.0126784	10.5886	10.3299	10.2699	0.0599464
TRCN0000353003	TRCN0000353003	TRCN0000353003	1	NM_001469.3-1993s21c1	pLKO_TRC005	2547	XRCC6	GAAGAGTCTACCCGACATAAG	11.1893	10.1859	11.2747	-1.08889	10.8236	11.4247	11.507	-0.0823161
TRCN0000039609	TRCN0000039609	TRCN0000039609	1	NM_001469.2-1135s1c1	pLKO.1	2547	XRCC6	GATGAGTCATAAGAGGATCAT	9.80122	7.91548	8.27387	-0.358394	9.8929	7.75653	8.86515	-1.10862
TRCN0000332902	TRCN0000332902	TRCN0000332902	1	NM_001469.3-1595s21c1	pLKO_TRC005	2547	XRCC6	CCCAAGGTTGAAGCAATGAAT	10.2599	8.25974	9.25211	-0.992367	10.3597	4.9559	7.74266	-2.78676
TRCN0000135720	TRCN0000135720	TRCN0000135720	1	NM_033276.1-527s1c1	pLKO.1	91419	XRCC6BP1	GACTGCTCACTTGTCAATGAA	9.40324	7.84929	6.22245	1.62684	9.26498	6.77228	6.39102	0.381252
TRCN0000358942	TRCN0000358942	TRCN0000358942	1	NM_033276.2-405s21c1	pLKO_TRC005	91419	XRCC6BP1	TGGTCACACACGAGCTTATTC	10.3123	8.76546	8.50157	0.263894	10.6492	9.47012	8.38172	1.0884
TRCN0000359023	TRCN0000359023	TRCN0000359023	1	NM_033276.2-365s21c1	pLKO_TRC005	91419	XRCC6BP1	TGCCAGAATAATATCCATAAT	9.80421	9.20401	8.79258	0.411432	11.7734	10.2431	9.77706	0.46604
TRCN0000359024	TRCN0000359024	TRCN0000359024	1	NM_033276.2-901s21c1	pLKO_TRC005	91419	XRCC6BP1	GACTGTGATTCTAGCATATTA	8.50742	8.25464	8.06082	0.193815	9.88551	8.6794	8.25171	0.427688
TRCN0000135049	TRCN0000135049	TRCN0000135049	1	NM_033276.1-763s1c1	pLKO.1	91419	XRCC6BP1	CCGTGATCGGTATTATTCAAA	10.9358	11.853	11.9439	-0.0908861	10.6259	12.7623	12.7705	-0.00816369
TRCN0000049898	TRCN0000049898	TRCN0000049898	1	NM_012255.2-810s1c1	pLKO.1	22803	XRN2	CCACACATGAACCGAACTTTA	10.053	8.39334	8.05018	0.343158	10.0254	9.98728	8.09524	1.89203
TRCN0000049900	TRCN0000049900	TRCN0000049900	1	NM_012255.2-1013s1c1	pLKO.1	22803	XRN2	CGTGAGTATTTGGAAAGAGAA	9.40167	7.90169	6.59825	1.30344	9.88722	7.25958	6.89935	0.36023
TRCN0000293640	TRCN0000293640	TRCN0000293640	1	NM_012255.3-3244s21c1	pLKO_TRC005	22803	XRN2	GTGTATTCTAGATCATCTAAG	10.937	10.8533	10.5954	0.257843	10.3517	10.7011	9.95841	0.742727
TRCN0000293639	TRCN0000293639	TRCN0000293639	1	NM_012255.3-624s21c1	pLKO_TRC005	22803	XRN2	TACATAGCTGATCGTTTAAAT	11.3744	12.2159	11.4957	0.720156	10.5473	11.848	11.8507	-0.00273208
TRCN0000293611	TRCN0000293611	TRCN0000293611	1	NM_012255.3-1952s21c1	pLKO_TRC005	22803	XRN2	TGATCCTGATTCTAGTATAAT	6.99341	6.30962	7.29209	-0.98247	9.71956	7.91297	8.2903	-0.377329
